# Supplementary material for: Comparative analysis of acute and chronic corticosteroid pharmacogenomic effects in rat liver: Transcriptional dynamics and regulatory structures
Source: BMC Bioinformatics. 2010 Oct 14;11:515. doi: 10.1186/1471-2105-11-515 (PMC2973961; doi:10.1186/1471-2105-11-515)
Supplement: Additional file 3 — Provide detailed results of functional analysis, including gene ontology, pathway enrichment, binding information, and corresponding expression profiles of transcription factors found in the study. [file 1471-2105-11-515-S3.XLS]

## Sheet: Module information
Transcriptional Module - T.Mod	Gene	Probesets -Acute	Probesets -Chronic
1	Cyb5r3	D00636cds_s_at,J03867_s_at,rc_AA963839_s_at,rc_AI229440_s_at	1370808_at
1	MGC112899	rc_AA892572_at,rc_AA892572_g_at	1373371_a_at
1	Akr1c18	L32601_s_at	1387958_at
1	Dpyd	D85035_g_at	1367994_at
1	RGD1562317	rc_H31897_at	1376919_at
1	Ddt	Z36980_at,Z36980_g_at	1367793_at
1	Tmem205	rc_AA893237_at	1374254_a_at
1	Ndrg2	rc_AA799560_at	1387121_a_at
1	Lgr4	AF061443_at	1388104_at
1	Cd59	rc_AA818025_at,rc_AA818025_g_at	1367929_at
1	Spink1	M35299_s_at	1368446_at
1	RGD1310660	rc_AA799762_g_at	1371747_at
1	Dpys	D63704_at,D63704_g_at	1387284_at
1	Acat1	D13921_s_at	1367763_at
1	Slc10a1	M77479_at	1368609_at
1	Gjb1	X04070_at	1387145_at
1	Maob	M23601_at	1368514_at
1	Slc22a7	L27651_at,L27651_g_at	1398267_at
1	Gabarapl2	AB003515_at	1367783_at
1	Azgp1	X75309_at,X86178mRNA_at,X86178mRNA_g_at	1387234_at
1	Scp2	M58287_s_at,M62763complete_seq_at	1370296_at,1387896_at
1	AA893260	rc_AA893260_at	1380905_at
1	Cyp2d3	AB008424_s_at	1370496_at
1	Pon1	U94856_at,U94856_g_at	1371050_at
1	Baat	D43964_at	1387508_at
1	Apoa1	J02597cds_s_at,M00001_i_at	1368335_at
1	RGD1561455	rc_AA800671_at	1373036_at
1	LOC364773	rc_AI639479_at	1398612_at
1	Khk	M86235_at	1387375_at
1	Zadh2	rc_AA875639_at	1388731_at
1	RGD1560813	rc_AA892470_at	1388827_at
1	Gls2	J05499_at	1370375_at
1	Mst1	X95096_at	1369171_at
1	Acsl1	D90109_at,rc_AA893242_at,rc_AA893242_g_at,rc_AI044900_s_at	1370939_at,1388153_at
1	Alkbh7	rc_AA893194_s_at	1388692_at
1	Cyp4f1	M94548_at	1368467_at
1	Kynu	U68168_at	1398282_at
1	Ddc	M84648mRNA_s_at	1368064_a_at
1	Cyp4f6	U39208_at	1387916_at
1	Itga7	X65036_at,X65036_g_at	1388240_a_at
1	Cyp2c13	J02861mRNA_s_at,M82855cds_s_at	1370495_s_at
1	Abcc6	AB010466_s_at	1368452_at
1	RGD1309592	rc_AA799396_at,rc_AA799396_g_at	1374767_at
1	Tmem53	rc_AA892353_at	1372780_at
1	RGD1311612	rc_AA891423_at	1383134_at
1	AI639457	rc_AI639457_at,rc_AI639457_g_at	1380230_at
1	RGD1311364	rc_AA891950_at	1389561_at
1	Brp44l	U47315_s_at	1386867_at
1	Mosc2	AF095741_at,AF095741_g_at	1368071_at
1	Pdk2	U10357_at,U10357_g_at	1367892_at
1	Ca5a	U12268_at	1387609_at
1	Slc35a1	rc_AA891822_at	1386077_at
1	Abat	D87839_at,D87839_g_at	1369799_at
1	Cth	D17370_at,D17370_g_at	1367838_at
1	Galt	L05541_at	1371251_at
1	Ndufa6	rc_AA819547_at	1379243_at
1	Serpind1	X74549_at	1398260_a_at
1	Slco2a1	M64862_at	1387492_at
1	Jup	U58858_at	1387061_at
1	Cyp4f4	U39206_at	1387973_at
1	Slc27a2	D85100_at	1368150_at
1	Mipep	M96633_at	1369023_at
1	Clcn4-2	Z36944cds_at	1369791_at
1	Hrsp12	D49363_s_at	1368060_at
1	Abhd14b	rc_AA891774_at	1388988_at
1	Otc	K03041mRNA_s_at,M11266_at	1369671_at
1	Etnk2	rc_AA875050_at	1377921_at
1	Hal	AB002393_g_at,M58308_at	1387307_at
1	Gchfr	U85512_s_at	1368085_at
1	Maoa	D00688_s_at	1370678_s_at
1	Hibadh	rc_AI013861_at	1388118_at
1	AI639108	rc_AI639108_at	1377013_at
1	Suox	rc_AA891738_at	1370036_at
1	G6pc	L37333_s_at	1370725_a_at,1386944_a_at
1	Fah	M77694_at	1368092_at
1	Hao2	rc_AI232087_at	1387139_at
1	Hsd3b7	AB000199_at	1370433_at
1	Serpina4	rc_AA893552_at	1370836_at
1	Dhfr	rc_AA900413_at	1370075_at
1	MGC95155	rc_AA891739_at	1393061_at
1	Ceacam1	J04963_at	1369854_a_at,1374620_at
1	Fuca1	X16145_at	1367737_at
1	Slc22a18	rc_AA892545_at	1374222_at
1	Dpp4	J04591_at,rc_AA892069_s_at	1368163_at,1387084_at
1	Ppa2	rc_AA891800_at,rc_AA891800_g_at	1377576_at
1	Proc	X64336_at	1369286_at
1	Nr0b2	D86580_at,D86745cds_s_at,D86745exon_s_at	1368376_at
1	Plcg1	J03806_at	1368183_at
1	Rnase4	AF041066_at	1368943_at,1371475_at
1	Hbp1	U09551_at	1368549_at
1	Cd1d1	D26439_at	1368593_at
1	Agxt2	AB002584_at	1368659_at
1	Urod	Y00350_at	1370878_at
1	Pxmp2	X70223_at	1367885_at
1	Sdha	rc_AA800250_at	1367678_at
1	Hadhb	D16479_at	1367694_at
1	Fxyd1	rc_AA799645_at,rc_AA799645_g_at	1369960_at
2	RGD1562416	rc_AA866482_at	1376985_at
2	Apex1	D44495_s_at	1386910_a_at
2	Got1	J04171_at	1368272_at
2	Imp3	rc_AA799369_at	1388321_at
2	Mybbp1a	rc_AI229637_at,rc_AI237258_at	1387779_at
2	Eif2b3	rc_AI639441_at,U38253_at,U38253_g_at	1368967_at
2	Rraga	X85183_at	1367736_at
2	Nxt1	rc_AA891920_at	1371908_at
2	Eif4e	X83399_at	1398799_at
2	Strap	rc_AA891681_at	1372077_at,1372078_at
2	Prmt1	U60882_at	1386897_at
2	Dkc1	rc_AA892562_at,rc_AA892562_g_at	1368649_at
2	Gtf2f2	L01267_at	1368233_at
2	Snrpb	M29295_at	1388117_at
2	Mapk6	M64301_at,M64301_g_at	1368273_at
2	Ivns1abp	rc_AA799539_at	1389521_at
2	Ube2g2	rc_AA859722_at	1371814_at
2	Ptp4a1	L27843_s_at	1370193_at
2	Nudt4	rc_AA891107_at	1370180_at,1398847_at
2	AI639387	rc_AI639387_at	1389110_at
2	Ruvbl1	AB002406_at	1370386_at
2	Eif3d	rc_AA891553_at	1388568_at
2	Asl	D13978_s_at	1368916_at
2	Smn1	AF044910_at,AF044910_g_at	1367883_at
2	Slc3a2	AB015433_s_at	1398771_at
2	Hnrpf	AB022209_s_at	1370844_at
2	Ncl	M55015cds_s_at,M55017exon_s_at	1398832_at
2	Alpl	J03572_i_at	1368139_s_at
2	Fabp5	S69874_s_at	1370281_at
2	Prmt3	AF059530_at	1370536_at
2	Asnsd1	rc_AA799531_at,rc_AA799531_g_at	1389021_at
2	LOC691149	rc_AA891917_at	1392900_at
2	Sfpq	AF036335_at,AF036335_g_at	1370899_at,1388132_at
2	Nolc1	M94287_at,rc_AA998882_s_at	1368032_at
2	Kti12	rc_AA800739_at	1371565_at
2	Wdr74	rc_H31976_at	1373263_at
2	Eif5b	D64061_at	1388947_at
2	Stch	AF006617_at	1368844_at
2	Dync1i2	U39044_at	1386952_a_at
2	Jtv1	rc_AA799766_at	1371498_at
2	Eif2b1	rc_AI031019_at,rc_AI031019_g_at	1370311_at
2	Higd1a	rc_AA891422_at,rc_H31665_at	1370062_at,1374105_at
2	RGD1309492	rc_AA799726_at	1374568_at
2	Plrg1	rc_AI639353_at	1387823_at
2	Gnl3	rc_AA892598_at,rc_AA892598_g_at	1388953_at
3	Hsd17b4	rc_AI101743_s_at	1367672_at
3	Gck	X53588_at	1387312_a_at
3	Ugt2b1	M13506_at	1370698_at
3	Ndufb4	rc_AA859957_at	1371371_at
3	Atp5c1	L19927_at	1370918_a_at
3	Gsto1	AB008807_at	1389832_at
3	Ctsh	M38135_at	1386899_at
3	Atp5o	D13127_at,D13127_g_at	1370276_at
3	Atp5a1	X56133_at	1370378_at
3	Ugt2b	X03478cds_f_at	1385247_at
3	Idh2	rc_AA891785_at,rc_AA891785_g_at	1388403_at
3	Acy1	rc_AA891914_at	1372170_at
3	Hsd17b13	rc_AA893658_at	1377758_at
3	Acp2	rc_AI234950_at	1367906_at
3	Hsd3b	M67465_at	1369465_at
3	Oplah	U70825_at	1368091_at
3	Slc6a13	M95762_at	1387372_at
3	Ndufb6	rc_AI104528_at	1371346_at
3	Ndufa3	rc_AA875107_at	1388489_at
3	Atp5h	D13120_s_at	1367622_at
3	Cox7a2	rc_AA819708_s_at	1367629_at
3	Uqcr	rc_AA892462_at,rc_AA926137_s_at	1375197_at
3	Ndufs5	rc_AI009390_at	1388414_at
3	Mtch2	rc_AA799279_at,rc_AA799279_g_at,rc_AA892863_at	1375131_at
3	Ndufb9	rc_AI171542_at	1371701_at
3	Slc2a5	D13871_s_at,D28562_s_at	1368460_at
3	Park7	AJ007291_g_at	1368653_a_at
3	Ndufv2	M22756_at	1371041_at
3	Cox6a1	X72757_at,X72757_g_at	1370861_at
3	Arg1	J02720_at	1368266_at
3	Uox	J03959_at,J03959_g_at,X13098cds_s_at	1387963_a_at
3	Gpt1	D10354_s_at	1387052_at
3	Smp2a	M33329_f_at,X63410cds_f_at	1387006_at
3	Gnmt	X06150cds_g_at	1387672_at
4	Mrpl38	rc_AA891689_at,rc_AA891689_g_at	1383618_at
4	Nedd8	rc_AA892544_s_at	1398860_at
4	A2m	M22670cds_at,M22670cds_g_at,rc_AA900582_at,rc_AI113046_at	1367794_at
4	Snd1	U83883_at,U83883_g_at	1367790_at
4	Serp1	AF100470_g_at	1367686_at,1386900_at
4	Psmb6	D10754_g_at	1398777_at
4	Rps7	X53377cds_s_at	1398751_at
4	Hspd1	X54793_at	1386894_at
4	Rpl17	X58389cds_s_at	1398871_at
4	Slc25a3	rc_AA892776_at	1370277_at
4	Clcn3	D17521_at	1380547_at,1392453_at
4	Cops7a	rc_AA875470_at	1389897_at
4	Ppil3	rc_AA892298_at,rc_AA892680_at	1375686_at
4	Rpsa	D25224_at,D25224_g_at	1367569_at,1388244_s_at
4	Gnb2l1	U03390_at	1367618_a_at
4	Stip1	Y15068_at	1398877_at
4	Rps10	X13549_s_at	1386868_at
4	Rpl18	M20156_at	1367623_at
4	Rps3	X51536cds_at	1371299_at
4	Csda	D28557_s_at	1370376_a_at
4	LOC688786	rc_AA858572_at	1373671_at
4	Rpl11	X62146cds_at	1371330_at
4	Ndufa5	D86215_at	1386951_at
4	Chchd6	rc_AA799633_at	1372134_at
4	Slc35b1	D87991_at,D87991_g_at	1377143_at
4	Ywhae	D30739_s_at,rc_AA965154_at	1398851_at
4	Psmc4	D50695_at	1398869_at
4	Ybx1	D13309_s_at	1370213_at
4	Actg1	X52815cds_f_at	1371327_a_at
4	Gfer	D30735_at	1367867_at
4	Atp6v0c	D10874_at,D10874_g_at	1398755_at
4	Rpl13	X78327_at	1386858_at
4	Pdap1	U26541_at	1398810_at
4	Rpl7a	X15013cds_g_at	1371297_at
4	Chordc1	rc_AA892238_at	1383160_at
4	Kpnb1	L38644_at	1368573_at,1372550_at
4	Psma7	D30804_at,D30804_g_at	1371869_at
4	Rpl23a	X65228cds_s_at	1371313_at
4	Arf1	L12380_at	1367459_at,1398817_at
4	Atp6v1d	rc_AA893246_at	1388325_at
4	Psmb1	rc_AA849722_at	1398812_at
4	Rps15a	rc_AI235364_at	1398775_at
4	Rpl35a	rc_AI103236_at	1398760_at
4	Hspe1	rc_AI170613_at,rc_AI170613_g_at	1386898_at
4	Rps15	rc_AA892895_i_at	1386874_at
4	Tubb5	AB011679_at,rc_AA860030_s_at	1370290_at,1387892_at
4	Tuba1c	rc_AA892333_at	1367579_a_at
4	Odc1	J04791_s_at,J04792_at	1370163_at
4	C1qbp	rc_AI178135_at	1398784_at
4	Lrrc59	D13623_at,D13623_g_at	1371445_at
4	Rps8	X06423_at,X06423_g_at	1367597_at
4	Rps19	X51707cds_s_at	1371377_at
4	Rpl10a	X93352_at	1367580_at
4	Pfdn2	rc_AA891049_at	1372141_at
4	Ywhag	S55305_s_at	1386866_at
4	Guk1	rc_AA800291_at	1371743_at
4	Cntf	rc_AA892559_at	1368658_at
4	Psmd4	AB017188_at,rc_AA799887_s_at	1386930_at
4	Rps6	M29358_at	1367573_at
4	Bet1l	AF003998_at,rc_AA892602_at	1387448_at
4	Vcp	rc_AI044341_s_at,U11760_at	1367455_at
4	Oxnad1	rc_AA891742_at	1388909_at
4	Mapre1	U75920_at	1370792_at,1373397_at
4	Nap1l1	AF062594_at,AF062594_g_at,rc_AA866472_at	1370826_at,1373473_a_at
4	Rpl4	rc_AA850940_at	1398749_at
4	Ddx39	AF063447_at	1387048_at
4	Nat5	rc_AA893199_at	1388352_at
4	Eif5	rc_AI012604_at,rc_AI177986_at	1388206_a_at
4	Farsa	rc_AA875602_at	1374255_at
4	Hnrnpc	rc_AA799995_g_at	1371505_at
4	Rpl3	X62166cds_s_at	1371300_at
5	Clec4f	M55532_at	1368755_at
5	Tacstd1	AJ001044cds_at	1388199_at
5	Klkb1	M30282_at	1387323_at
5	Mug1	M22359mRNA_s_at,M22360_s_at	1388229_a_at
5	Krt10	rc_AI639470_g_at	1373254_at
5	Col4a5	rc_AA891834_at	1374705_at
5	Gatm	U07971_at	1367627_at
5	Aldh1a1	AF001898_at	1387022_at
5	Abcc2	D86086_s_at	1368497_at
5	Bdh1	rc_AA817846_at	1368387_at
5	Pgcp	AF097723_s_at	1368399_a_at
5	Fabp7	U02096_at	1370024_at
5	AA893529	rc_AA893529_at	1380254_at
5	U06230	U06230_s_at	1371037_at
6	Ppp2ca	rc_AI012595_at,X16043cds_at	1388805_at,1398790_at
6	Npm1	J03969_at,J04943_at	1398756_at,1398757_at,1399158_a_at
6	Metap2	L10652_at,L10652_g_at	1398798_at
6	Tomm20	D63411_s_at,U21871_at	1370785_s_at,1398870_at
6	Ppp2r1a	D14418_at	1375245_at
6	Psmc5	AB000491_at	1367833_at
6	Lyve1	rc_AI639246_at	1382732_at
6	Psmc2	D50694_at,U13895_s_at	1367711_at
6	Ipo7	rc_AA800753_at	1375185_at
6	RGD1565840	rc_AA686164_at	1373044_at
6	Set	S68589_s_at	1372460_at,1372461_at
6	Gnpat	rc_AA799779_at,rc_AA799779_g_at	1368890_at
6	Ppp2cb	X16044cds_s_at	1367827_at
6	Eif4h	rc_AA875327_at,rc_AA875327_g_at	1367531_at
6	Cttn	AF054618_s_at	1370123_a_at
6	Cox4nb	rc_AA800179_at	1371658_at
6	Ifrd1	rc_AI014163_at	1367795_at
6	Parp1	U94340_at	1369969_at
6	RGD1562281	rc_AI013194_at	1398845_at
6	Hnrpab	rc_AI104524_s_at	1367754_s_at,1370309_a_at
6	Eftud2	rc_AA892940_g_at	1371698_at
6	Rpl5	M17419_at	1398761_at
6	Psen1	D82363_s_at	1376075_at
6	Tcp1	rc_AA875054_at	1368049_at
6	Kras	U09793_at	1370035_at
6	Dars	U30485mRNA_s_at	1398795_at
6	Cpsf2	rc_AI639474_at	1389293_at
6	Cdc34	L38482_g_at,rc_AA799788_s_at	1388400_at
6	Rnf4	AF022081_at	1387458_at,1388089_a_at
6	Rchy1	rc_AA800053_at	1388651_at
6	AA799526	rc_AA799526_at	1371848_at
6	Minpp1	AF012714_at,rc_AI111401_s_at	1388126_at
6	Ica1	L20900_at	1367787_at
6	Timm17a	AB006450_at	1370304_at
6	Foxa3	AB017044exon_at	1387506_at
6	Gas5	U77829mRNA_i_at	1373499_at
6	Phb2	U75392_s_at	1367463_at
6	Copb1	rc_AI105054_at	1367461_at
6	Id1	L23148_at,L23148_g_at	1387028_a_at
6	Matr3	M63485_at	1368151_at
6	Picalm	AF041373_s_at	1369452_a_at
6	Bat1a	M75168_at,rc_AA892014_r_at,rc_AA892014_s_at	1388158_at
6	Eif4e2	rc_AA859804_at	1373876_at
6	Eif3s9	rc_AA875205_at,rc_AA875205_g_at	1388576_at
6	Stat3	rc_AI639141_at,X91810_at	1370224_at,1371781_at
6	Eif2s1	J02646_at	1367713_at
6	Il1r2	Z22812_at	1387180_at
6	Csde1	rc_AI070521_s_at,X52311_at	1387863_at
6	Naca	rc_AA685178_at	1371435_at
6	Plaa	U17901_at	1368668_at
6	Psmb2	D21799_g_at	1398786_at
6	RGD1566118	rc_AA875620_at,rc_AA875620_g_at	1388900_at
6	Ptma	M86564_at	1370243_a_at
6	Btg3	AF087037_at	1368072_at

## Sheet: Regulator profiles
TF Families	TF members	Probesets						Acute profiles - zscore(expression values)
			0	0.25	0.5	0.75	1	2	4	5	5.5	6	7	8	12	18	30	48	72
BRNF	POU3F1	M72711_at	-0.055408	-0.627442	-1.27994	-0.162922	0.912556	0.099745	2.02758	-0.761232	0.966092	-0.561256	-0.428542	0.287964	-0.753128	-1.92543	-0.01468	1.02534	1.2507
CAAT	NFYB	M60617_at	0.986644	-0.491425	-0.598233	-0.088831	-1.47902	-1.98707	-0.121282	0.138863	-0.890474	-0.237053	1.40752	0.482182	0.02415	-0.600635	1.07577	1.83689	0.541997
CAAT	NFYC	rc_AA875121_at	-0.930276	0.696106	0.500743	-0.803014	-0.107518	1.32847	0.661486	0.159822	1.93131	1.06188	0.179244	0.422944	-1.48917	-1.40263	-1.17137	-0.100377	-0.937661
CAAT	NFYC	U17607_at	-0.866337	0.150069	-0.596412	-0.18346	-0.563941	-0.969161	-0.065869	0.854819	1.25345	2.05226	1.79195	0.447316	-0.471074	-1.64999	0.000382	-0.645893	-0.538106
CREB	CREM	S66024_at	0.406631	-0.643634	0.08563	0.579055	0.969095	2.42688	0.386908	0.382368	-1.20154	-0.77131	0.388496	-0.212515	-2.16153	0.5716	-0.006756	-0.603812	-0.595571
CREB	JUN	rc_AA944014_at	-1.05227	0.048107	2.77637	0.634079	0.401566	0.597168	0.68502	0.304974	0.065376	-0.26978	-0.178591	0.476928	0.121425	-1.20927	-1.0852	-1.27448	-1.04144
E2FF	E2F5	U31668_at	-0.921707	0.26216	0.41766	-0.205289	-0.511278	1.20526	1.62242	1.32059	0.487718	-0.167456	0.461188	1.07684	-1.71274	-1.82594	-0.58212	-0.239668	-0.68764
EGRF	EGR1	AF023087_s_at	0.197382	0.023869	3.11556	0.435582	1.5168	0.104491	-0.315584	-0.11427	-0.783079	-0.669761	-0.257753	-0.258009	-0.847331	-0.887775	-0.699205	-0.663	0.102087
EGRF	EGR1	M18416_at	0.303194	0.013827	3.10121	0.946776	1.14735	0.236507	-0.217732	-0.124108	-0.781354	-0.679301	-0.273221	-0.275406	-0.910153	-0.963348	-0.740207	-0.641725	-0.142306
EGRF	EGR1	rc_AI176662_s_at	0.27198	0.107381	1.43498	1.26905	2.62914	0.434127	-0.24145	0.035255	-0.859903	-0.779723	-0.125133	-0.206892	-1.07084	-1.07386	-0.569789	-0.992829	-0.261493
EGRF	EGR1	U75398_s_at	-0.244792	1.30303	1.06951	1.29817	1.35778	0.786496	0.141126	0.362867	-0.704881	0.231694	0.435296	0.15747	-1.49211	-1.60858	-1.11145	-1.09533	-0.886301
EGRF	EGR2	U78102_at	-0.362801	0.149034	2.59994	0.263331	1.70469	0.485505	0.122949	0.287557	-0.427226	-0.448601	-0.103603	-0.525124	-1.50215	-1.50167	0.277077	-0.504027	-0.514889
EGRF	EGR4	M92433exon_1-2_s_at	-0.237233	-0.218508	0.290445	2.67114	2.16933	-0.326158	-1.15788	-0.084338	0.079134	-0.896914	-0.513514	-0.371903	-0.34607	0.447443	-0.881971	-0.388484	-0.234519
EGRF	EGR4	rc_AI145177_f_at	-0.283004	-0.741524	2.0374	-0.575673	0.176358	1.70528	0.399251	-0.499698	-0.289517	1.5424	-0.563205	0.109429	-1.62883	-1.00287	-0.532807	0.703585	-0.556559
ETSF	ETS1	L20682mRNA_1_g_at	-0.449276	-0.16457	0.046046	-0.443071	1.09568	2.34202	0.637587	0.098976	0.041243	0.519669	-0.142399	1.23704	-1.51015	-1.37089	-0.924218	0.241687	-1.25537
FKHD	FOXA2	L09647_at	0.85476	0.139207	0.072663	-0.396742	-0.45568	0.158864	-1.75693	-1.6113	-1.58885	0.112828	-0.017816	0.139593	-0.383813	1.31977	1.62893	1.38195	0.402574
FKHD	FOXA3	AB017044exon_at	-0.262519	0.744632	-0.510657	0.645136	-0.825213	-1.08964	0.45821	-0.196738	1.05597	0.322152	1.31718	2.3492	-1.17125	-1.34982	-0.331755	-0.313512	-0.841378
FKHD	FOXD3	L13202_i_at	0.019366	-0.152891	0.89834	-1.31407	0.594753	2.44042	0.826941	-1.11301	-0.660548	0.411675	0.899473	0.705129	-0.342113	-1.07078	-0.135136	-0.977518	-1.03004
FKHD	FOXD4	L13206_f_at	-0.682817	1.73113	0.317843	-0.015284	0.819328	-0.238635	1.60558	-1.35642	-0.616979	0.432429	-0.250862	0.115167	-1.12903	-1.96165	1.15756	-0.264076	0.336711
FKHD	FOXE1	Y11321cds_at	-0.458763	-0.387616	0.161858	-0.506827	0.158807	1.01138	0.586623	-0.208878	-0.442948	1.98873	0.035255	0.39127	-2.48074	-1.47677	0.030076	0.824557	0.773988
FKHD	FOXE3	L13207_at	-0.731791	0.122465	0.810413	-0.286731	0.260486	1.51127	0.673534	-0.845132	-0.25588	1.5411	-0.325189	1.1578	-1.19793	-1.56122	-0.054185	0.834137	-1.65315
FKHD	FOXN3	rc_AI639381_at	0.683817	-0.134233	-0.472802	1.0209	0.013502	-0.301329	-0.575446	-0.524837	-1.37336	-0.83385	-0.799702	-1.23286	0.08863	0.589447	0.220834	0.863553	2.76773
FKHD	FOXQ1	L13201_at	-0.27913	-0.394054	1.91597	1.36027	1.30098	1.8872	-0.048367	0.293298	-0.960421	-0.751013	-0.142605	-0.096156	-0.926667	-0.924907	-0.752534	-0.806719	-0.675145
HEAT	HSF1	rc_AI172097_at	-0.555389	-0.279238	-0.31209	-0.293232	0.303282	0.895393	2.68163	0.648791	1.45347	0.154211	-0.00127	-0.089699	-0.67032	-1.10336	-0.739226	-0.612531	-1.48041
HEAT	HSF1	rc_AI172097_g_at	-1.02511	0.873342	1.03944	-0.207031	-0.390311	0.977094	1.09622	-0.324602	0.212476	0.132009	0.025131	0.761006	-1.42987	-1.51852	0.057149	1.53623	-1.81466
HEAT	HSF1	X83094cds_at	-1.11051	-0.047018	0.720054	-1.22064	-0.213542	0.372491	2.58476	0.906668	0.000598	0.480417	0.541252	0.048587	0.308983	-1.0853	-0.175434	-0.34519	-1.76617
NKXH	NKX2-1	D38035cds_s_at	-1.60343	-0.636156	0.276881	-0.331476	-0.306501	1.11835	1.91709	-0.414782	0.340532	-0.126469	1.41543	1.63454	-0.980993	-0.234516	-0.229315	-1.11647	-0.722716
NR2F	HNF4A	D10554_s_at	-0.365937	-0.074439	-1.54469	0.035571	-0.71544	-1.22128	0.781124	-0.503472	0.69738	1.81365	0.093129	2.11468	-0.793796	-0.71327	0.489128	0.649386	-0.741716
NR2F	NR2F1	U10995_at	-0.89078	0.754824	0.639632	-0.216843	0.86806	0.792529	-0.414689	-1.63331	0.803966	-1.84282	0.847132	-0.774161	-0.086278	-1.16745	-0.161832	1.48921	0.99281
RXRF	NR1H2	U14533_at	0.784337	0.202501	0.851913	0.927997	0.438192	1.98726	0.618278	-0.053221	-0.315024	-0.619731	-0.952788	-1.68603	-1.86883	-1.02388	-0.198824	0.500099	0.407747
RXRF	NR1H3	U11685_at	0.627341	-0.500703	-1.335	-0.333318	-0.853022	-1.57473	-1.47739	-0.267437	-0.535956	0.071576	0.275664	0.263802	1.90763	1.39321	0.662156	0.573965	1.10221
RXRF	RARA	AJ002940cds_s_at	-0.264137	1.29749	-1.16936	1.26581	-0.437723	-1.16558	-0.956686	-0.128105	-1.08923	-0.160656	-0.244101	-0.322257	0.456965	2.04258	-0.12401	1.62295	-0.623948
RXRF	RARA	U15211_g_at	0.515641	-0.055973	-1.29103	-0.205206	-0.566466	-1.08522	-0.811686	-0.509686	-1.4315	-0.413684	-0.187716	0.195473	2.29155	1.4304	0.229156	1.23438	0.661565
RXRF	RARB	AJ002942cds_at	0.5794	0.02797	1.3923	0.027373	-0.257011	-0.815528	-0.366287	-0.466119	-1.1875	-1.06912	-0.312241	-0.226813	-0.380439	0.484325	-0.46828	3.05625	-0.018282
RXRF	RXRG	AF016387_at	0.636454	0.08372	-0.486134	1.33596	-0.42968	-1.14349	-1.52658	-1.33582	-1.2692	0.103135	-0.13895	-0.802281	0.271808	1.29562	0.952691	1.16648	1.28626
RXRF	RXRG	AF016387_g_at	0.393344	0.098741	-0.321361	0.46309	-0.597407	-1.22344	-1.67148	-1.135	-0.622596	-0.449179	-0.377933	-0.482876	0.592547	1.62607	1.03545	2.0358	0.636221
RXRF	RXRG	AJ223083_at	0.869167	-0.307387	-0.87945	1.04934	-0.421582	-0.967227	-1.07978	-1.0026	-0.757708	-0.916635	-0.495118	-0.838301	0.893259	1.10232	1.92188	0.562675	1.26714
RXRF	THRA	M31174_at	0.369434	0.025637	-0.692624	2.38565	-0.29077	-0.135998	-1.40688	-0.61443	-0.896162	-0.374653	-0.675899	0.282636	0.910059	1.60003	-1.24998	0.886547	-0.122594
TF Families	TF members	Probesets						Chronic profiles - zscore(expression values)
			0	6	10	13	18	24	36	48	72	96	168
BRNF	POU3F1	1370432_at	0.686144	0.194496	-2.41609	0.934259	-0.228932	1.07272	-0.266275	0.622882	-0.34331	-0.823806	0.567909
CREB	ATF4	1367624_at	-0.064167	0.083245	0.732418	1.06732	0.680081	-0.893854	-2.24157	-0.916047	0.501059	0.087472	0.96404
CREB	ATF5	1372601_at	-0.138766	-1.28417	-1.89993	-0.247995	0.799473	0.318585	-0.300255	-0.497107	0.946746	1.28071	1.02271
CREB	CREBL2	1390399_at	-0.4648	0.300612	1.17524	1.34139	1.04406	-0.268143	-0.699979	-0.930887	-1.94852	0.444771	0.006249
CREB	CREM	1369737_at	-2.00165	1.98139	0.912552	0.077184	-0.546963	-0.562131	0.400908	0.267522	0.245618	-0.284359	-0.490071
CREB	CREM	1369738_s_at	-1.60505	1.23745	0.41211	-0.984555	-1.17072	-0.656247	0.403234	0.755262	1.48712	0.050294	0.071095
CREB	JUN	1389528_s_at	-0.729175	2.54329	0.225442	-0.819922	-0.860755	0.097041	-0.902439	-0.113047	0.675748	0.285432	-0.401613
CREB	NFIL3	1368488_at	0.405876	1.30288	-0.442884	-0.57889	-0.27306	-0.37145	-1.73337	-0.932676	0.14391	0.779146	1.70052
CREB	XBP1	1371249_at	0.478495	1.94432	-0.730395	-0.272189	-1.00851	0.145753	0.666247	0.650728	-0.018867	-1.86467	0.009092
EGRF	EGR1	1368321_at	1.22297	1.75645	1.06967	-0.604591	0.230139	-1.28782	-0.528434	-0.837939	-1.087	0.161563	-0.095008
EGRF	WT1	1377223_at	-0.980145	-0.939555	-0.472368	0.085654	-1.32496	-0.30863	-0.057944	2.13551	0.186958	0.646705	1.02878
ETSF	ELF3	1374119_at	0.54228	-0.228722	-0.922579	0.780147	-0.590024	0.22253	0.472782	-0.933162	0.854508	-1.82401	1.62625
ETSF	ELK3	1389617_at	2.45288	-0.383951	-1.26152	0.77367	-0.400274	0.37689	0.023772	-0.160308	0.100655	-0.48766	-1.03415
ETSF	ERF	1374055_at	0.454405	2.27087	0.434667	0.370853	0.079413	-0.923446	-0.654771	-1.33024	-0.964554	0.51086	-0.248057
ETSF	ERG	1387789_at	0.100067	1.02455	-0.125222	-1.5474	-0.258577	-0.896536	0.781395	1.89015	0.553849	-0.834889	-0.687379
ETSF	ETS1	1368851_at	0.964028	0.653577	1.57664	0.140038	-0.358846	0.761544	-0.222656	0.126529	-0.925824	-1.9982	-0.716826
ETSF	ETS2	1372564_at	0.912347	0.836228	1.69833	0.643877	0.222494	-0.241057	-1.31197	-0.742416	-0.952721	-1.34325	0.278136
FKHD	FOXA1	1369834_at	-0.911933	-0.739433	-1.38151	-0.092275	-0.136735	0.255057	-0.695453	1.13946	-0.474668	1.50684	1.53065
FKHD	FOXA2	1368711_at	0.778673	-1.37027	-1.12559	-0.813462	-0.667619	1.55953	1.35867	0.831212	-0.372068	-0.18473	0.005654
FKHD	FOXA3	1387506_at	0.631978	1.28012	0.715965	1.49439	0.334306	-0.479936	-0.994	-0.568814	-0.340836	-1.84196	-0.231211
FKHD	FOXK2	1389880_at	-0.056061	0.097109	1.10784	0.961723	-0.828261	-0.036977	-1.84409	1.38626	0.29376	0.21912	-1.30042
FKHD	FOXN3	1377713_at	0.463567	0.816694	-2.29592	-1.15774	-0.111964	1.18916	-0.100148	0.365898	0.214696	0.899609	-0.283855
FKHD	FOXN3	1388700_at	0.649849	0.652421	-2.02495	-1.00616	-0.428112	0.818711	-1.01284	0.433475	1.07213	0.904953	-0.059475
FKHD	FOXO1	1376779_at	-2.32414	-0.944879	-0.749751	-0.029152	0.102925	0.641816	0.930725	0.799808	0.37704	0.175168	1.02044
HOXF	HOXC4	1371285_at	-1.36345	-0.543204	-0.910215	-1.38204	1.15854	0.020252	0.007122	0.404691	-0.019927	1.04325	1.58499
NR2F	NR2F6	1398826_s_at	-0.272846	-1.78927	-1.48691	1.25884	1.24444	0.551005	-0.758397	0.259791	0.460605	0.465754	0.066993
RXRF	NR1H3	1387365_at	-0.692038	-1.97541	-1.3029	0.078508	-0.026251	0.801897	1.58879	0.191698	0.172367	0.536935	0.626407
RXRF	NR1I2	1369270_at	-1.00109	0.205253	0.294539	-1.78692	-0.883302	-0.803661	1.33184	0.228534	1.32157	0.746139	0.347094
RXRF	NR1I3	1368797_at	-0.998876	-0.980331	-1.01083	-0.343867	-0.552501	-1.05442	0.660353	0.825395	1.21931	1.55418	0.681595
RXRF	RARB	1376755_at	0.705058	1.0467	-0.992841	-0.324531	-0.076348	1.03457	-2.17043	0.064634	-0.712284	0.743011	0.682464
RXRF	THRB	1387983_at	-0.593645	-1.67902	-1.65228	-0.583105	0.592372	0.42804	0.938054	0.460757	0.60191	1.31978	0.16714
SP1F	KLF10	1368650_at	-0.483465	0.613425	1.43196	-0.46338	-2.08001	-1.18307	0.237217	0.274772	0.169715	0.478074	1.00475

## Sheet: Gene ontology
T.Mod	Gene Ontology Terms	GO No.	Description	P-value (<0.0001)	No. of Genes
1	Binding	GO:0030170	pyridoxal phosphate binding	0	6	Mosc2,Kynu,Agxt2,Ddc,Abat,Cth
1	Binding	GO:0048037	cofactor binding	0	14	Cyb5r3,Mosc2,Agxt2,Kynu,Hibadh,Cth,Abat,Dpyd,Hao2,Sdha,Ddc,Hadhb,Suox,Maoa
1	Binding	GO:0050662	coenzyme binding	2e-06	8	Cyb5r3,Sdha,Hao2,Hibadh,Dpyd,Hadhb,Suox,Maoa
1	Binding	GO:0005506	iron ion binding	3e-06	9	Cyp2c13,Cyp4f4,Cyp4f6,Galt,Dpyd,Suox,Cyp4f1,Cyp2d3,Mipep
1	Binding	GO:0019842	vitamin binding	1.8e-05	6	Mosc2,Kynu,Agxt2,Ddc,Abat,Cth
1	Binding	GO:0020037	heme binding	8.4e-05	6	Cyp2c13,Cyp4f4,Cyp4f6,Suox,Cyp4f1,Cyp2d3
1	Binding	GO:0046906	tetrapyrrole binding	8.4e-05	6	Cyp2c13,Cyp4f4,Cyp4f6,Suox,Cyp4f1,Cyp2d3
1	Catalytic activity	GO:0003824	catalytic activity	0	52	Rnase4,Cyb5r3,Plcg1,Pon1,Urod,Ca5a,Dpys,Pdk2,Kynu,Slc27a2,Hibadh,Akr1c18,Acat1,Khk,Galt,Suox,Maoa,Mipep,Maob,Cyp2c13,LOC364773,Abhd14b,Baat,Abat,Cyp2d3,Hao2,Dpp4,RGD1309592,Cyp4f4,Alkbh7,Mosc2,Cyp4f6,Agxt2,Acsl1,Abcc6,Cth,Dpyd,Cyp4f1,Otc,Dhfr,Proc,Ddt,Hal,Sdha,Fah,Hrsp12,Hsd3b7,Ddc,G6pc,Hadhb,Mst1,Fuca1
1	Catalytic activity	GO:0016491	oxidoreductase activity	0	20	Alkbh7,Cyb5r3,Cyp2c13,Cyp4f4,Cyp4f6,LOC364773,Mosc2,Hibadh,Dpyd,Cyp4f1,Akr1c18,Cyp2d3,Dhfr,Sdha,Hao2,Hsd3b7,Hadhb,Suox,Maoa,Maob
1	Catalytic activity	GO:0016829	lyase activity	4e-06	7	Hal,Urod,Ddc,Cth,Ca5a,Hadhb,Ddt
1	Cellular catabolic process	GO:0009056	catabolic process	0	16	Plcg1,Kynu,Abcc6,Hibadh,Abat,Dpyd,Akr1c18,Hal,Sdha,Fah,Galt,G6pc,Hadhb,Maoa,Maob,Fuca1
1	Cellular catabolic process	GO:0044248	cellular catabolic process	0	15	Kynu,Abcc6,Hibadh,Abat,Dpyd,Akr1c18,Hal,Sdha,Fah,Galt,G6pc,Hadhb,Maoa,Maob,Fuca1
1	Metabolic process	GO:0006082	organic acid metabolic process	0	18	Cyp4f6,Kynu,Baat,Acsl1,Hibadh,Abat,Cth,Otc,Dhfr,Ddt,Hal,Fah,Hsd3b7,Ddc,G6pc,Hadhb,Dpys,RGD1309592
1	Metabolic process	GO:0006519	amino acid and derivative metabolic process	0	12	Hal,Kynu,Fah,Hibadh,Ddc,Abat,Cth,Dpys,Dhfr,Maoa,Otc,Ddt
1	Metabolic process	GO:0006725	aromatic compound metabolic process	0	9	Kynu,Fah,Ddc,Dpyd,Abat,Dpys,Dhfr,Maoa,Ddt
1	Metabolic process	GO:0006807	nitrogen compound metabolic process	0	14	Gchfr,Kynu,Hibadh,Cth,Abat,Otc,Dhfr,Ddt,Hal,Fah,Ddc,G6pc,Dpys,Maoa
1	Metabolic process	GO:0019752	carboxylic acid metabolic process	0	18	Cyp4f6,Kynu,Baat,Acsl1,Hibadh,Abat,Cth,Otc,Dhfr,Ddt,Hal,Fah,Hsd3b7,Ddc,G6pc,Hadhb,Dpys,RGD1309592
1	Metabolic process	GO:0046483	heterocycle metabolic process	0	8	Kynu,Urod,Ddc,Dpyd,G6pc,Dpys,Maoa,Dhfr
1	Metabolic process	GO:0009308	amine metabolic process	1e-06	12	Hal,Kynu,Fah,Ddc,Hibadh,Abat,Cth,Dpys,Dhfr,Maoa,Otc,Ddt
1	Metabolic process	GO:0006520	amino acid metabolic process	8e-06	9	Hal,Kynu,Fah,Hibadh,Cth,Dpys,Dhfr,Otc,Ddt
1	Metabolic process	GO:0032787	monocarboxylic acid metabolic process	8e-06	9	Cyp4f6,Baat,Acsl1,Hsd3b7,Abat,G6pc,Hadhb,Dhfr,RGD1309592
1	Metabolic process	GO:0008152	metabolic process	9.9e-05	47	Plcg1,Baat,Abat,Pon1,Cd59,Hao2,Urod,Ca5a,Dpys,Dpp4,Nr0b2,RGD1309592,Pdk2,Cd1d1,Cyp4f6,Gchfr,Kynu,Slc27a2,Acsl1,Abcc6,Spink1,Hbp1,Hibadh,Dpyd,Cth,Akr1c18,Proc,Gjb1,Dhfr,Otc,Ddt,Hal,Apoa1,Sdha,Fah,Acat1,Khk,Hsd3b7,Ddc,Galt,G6pc,Hadhb,Maoa,Mipep,Mst1,Fuca1,Maob
2	Binding	GO:0003676	nucleic acid binding	4e-06	15	Prmt3,Eif2b3,Snrpb,Eif5b,Apex1,Mybbp1a,Dkc1,Hnrpf,Ncl,Sfpq,Gtf2f2,Eif3d,Eif2b1,Eif4e,Smn1
2	Binding	GO:0000166	nucleotide binding	1.2e-05	13	Eif5b,Stch,Mapk6,Ruvbl1,Hnrpf,Kti12,Ncl,Gtf2f2,Sfpq,Rraga,Eif2b1,Nolc1,Gnl3
2	Binding	GO:0005488	binding	1.1e-05	33	Prmt3,Eif5b,Apex1,Got1,Prmt1,Nudt4,Dkc1,Slc3a2,Fabp5,Alpl,Hnrpf,Ncl,Sfpq,Higd1a,Eif3d,Eif2b1,Strap,Gnl3,Nolc1,Dync1i2,Eif2b3,Snrpb,Mybbp1a,Plrg1,Jtv1,Mapk6,Stch,Ruvbl1,Kti12,Gtf2f2,Rraga,Eif4e,Smn1
2	Protein-RNA complex assembly	GO:0022618	protein-RNA complex assembly	0	5	Eif2b3,Eif3d,Eif2b1,Eif4e,Smn1
2	Protein-RNA complex assembly	GO:0022613	ribonucleoprotein complex biogenesis and assembly	0	6	Eif2b3,Dkc1,Eif3d,Eif2b1,Eif4e,Smn1
2	Gene expression	GO:0010467	gene expression	6.9e-05	14	Eif2b3,Snrpb,Mybbp1a,Dkc1,Plrg1,Jtv1,Ruvbl1,Hnrpf,Gtf2f2,Eif3d,Eif2b1,Strap,Eif4e,Smn1
2	RNA splicing, processing	GO:0008380	RNA splicing	2e-06	5	Hnrpf,Snrpb,Plrg1,Strap,Smn1
2	RNA splicing, processing	GO:0006396	RNA processing	9e-06	6	Hnrpf,Snrpb,Plrg1,Dkc1,Strap,Smn1
2	RNA splicing, processing	GO:0006397	mRNA processing	9e-06	5	Hnrpf,Snrpb,Plrg1,Strap,Smn1
2	Metabolic process	GO:0044238	primary metabolic process	2.3e-05	24	Prmt3,Eif2b3,Snrpb,Prmt1,Ptp4a1,Mybbp1a,Got1,Apex1,Nudt4,Plrg1,Slc3a2,Dkc1,Asl,Fabp5,Jtv1,Mapk6,Ruvbl1,Hnrpf,Gtf2f2,Eif3d,Strap,Eif2b1,Eif4e,Smn1
2	Metabolic process	GO:0008152	metabolic process	3.8e-05	25	Prmt3,Got1,Apex1,Prmt1,Ptp4a1,Slc3a2,Dkc1,Nudt4,Fabp5,Alpl,Hnrpf,Eif3d,Eif2b1,Strap,Eif2b3,Snrpb,Mybbp1a,Plrg1,Jtv1,Asl,Mapk6,Ruvbl1,Gtf2f2,Eif4e,Smn1
2	Metabolic process	GO:0016071	mRNA metabolic process	3.8e-05	5	Hnrpf,Snrpb,Plrg1,Strap,Smn1
2	Translation activity	GO:0003743	translation initiation factor activity	0	5	Eif2b3,Eif5b,Eif3d,Eif2b1,Eif4e
2	Translation activity	GO:0008135	translation factor activity, nucleic acid binding	1e-06	5	Eif2b3,Eif5b,Eif3d,Eif2b1,Eif4e
2	Translation activity	GO:0045182	translation regulator activity	1e-06	5	Eif2b3,Eif5b,Eif3d,Eif2b1,Eif4e
3	Catalytic activity	GO:0003824	catalytic activity	0	28	NEWGENE_2838,Acy1,Ctsh,Hsd3b,Arg1,Oplah,Idh2,Ndufb4,Gpt1,Atp5o,Atp5h,Ugt2b1,Acp2,Gsto1,Dnase2b,Ndufv2,Cox6a1,Smp2a,Hsd17b13,Uqcr,Ugt2b,Gnmt,Hsd17b4,Gck,Uox,Atp5c1,Cox7a2,Atp5a1
3	Catalytic activity	GO:0016491	oxidoreductase activity	0	12	NEWGENE_2838,Hsd17b13,Uqcr,Idh2,Ndufb4,Gsto1,Hsd17b4,Cox7a2,Ndufv2,Uox,Cox6a1,Hsd3b
3	Catalytic activity	GO:0009055	electron carrier activity	1e-06	5	Uqcr,Ndufb4,Gsto1,Ndufv2,Cox7a2
3	Oxidative phosphorylation	GO:0006091	generation of precursor metabolites and energy	0	7	Uqcr,Atp5o,Atp5h,Idh2,Gck,Atp5c1,Atp5a1
3	Oxidative phosphorylation	GO:0006119	oxidative phosphorylation	0	5	Uqcr,Atp5o,Atp5h,Atp5c1,Atp5a1
3	Metabolic process	GO:0055086	nucleobase, nucleoside and nucleotide metabolic process	6e-06	6	Atp5o,Atp5h,Gck,Atp5c1,Uox,Atp5a1
3	Metabolic process	GO:0006753	nucleoside phosphate metabolic process	6.3e-05	5	Atp5o,Atp5h,Gck,Atp5c1,Atp5a1
3	Metabolic process	GO:0009117	nucleotide metabolic process	6.3e-05	5	Atp5o,Atp5h,Gck,Atp5c1,Atp5a1
3	Transmembrane transporter activity	GO:0015077	monovalent inorganic cation transmembrane transporter activity	0	7	Atp5o,Uqcr,Atp5h,Atp5c1,Cox7a2,Atp5a1,Cox6a1
3	Transmembrane transporter activity	GO:0015078	hydrogen ion transmembrane transporter activity	0	7	Atp5o,Uqcr,Atp5h,Atp5c1,Cox7a2,Atp5a1,Cox6a1
3	Transmembrane transporter activity	GO:0022890	inorganic cation transmembrane transporter activity	0	7	Atp5o,Uqcr,Atp5h,Atp5c1,Cox7a2,Atp5a1,Cox6a1
3	Transmembrane transporter activity	GO:0008324	cation transmembrane transporter activity	1e-06	9	Uqcr,Atp5o,Atp5h,Slc6a13,Cox7a2,Atp5c1,Cox6a1,Atp5a1,Slc2a5
3	Transmembrane transporter activity	GO:0015075	ion transmembrane transporter activity	1.8e-05	9	Uqcr,Atp5o,Atp5h,Slc6a13,Cox7a2,Atp5c1,Cox6a1,Atp5a1,Slc2a5
3	Transmembrane transporter activity	GO:0022891	substrate-specific transmembrane transporter activity	3.8e-05	9	Uqcr,Atp5o,Atp5h,Slc6a13,Cox7a2,Atp5c1,Cox6a1,Atp5a1,Slc2a5
3	Transmembrane transporter activity	GO:0022804	active transmembrane transporter activity	5.8e-05	6	Atp5o,Atp5h,Slc6a13,Atp5c1,Atp5a1,Slc2a5
3	Transmembrane transporter activity	GO:0022857	transmembrane transporter activity	7.6e-05	9	Uqcr,Atp5o,Atp5h,Slc6a13,Cox7a2,Atp5c1,Cox6a1,Atp5a1,Slc2a5
4	Binding	GO:0005515	protein binding	1.1e-05	45	Psmc4,Odc1,Gnb2l1,Rpl35a,Hspd1,Actg1,Nap1l1,Ybx1,Tubb5,Bet1l,Rps3,Rps15a,Rpl11,Tuba1c,Snd1,Rpl3,Csda,Cntf,Rpl4,Nedd8,Lrrc59,Rpl23a,A2m,Psmd4,Ywhag,Atp6v0c,Psmb1,Mapre1,C1qbp,Hnrnpc,Gfer,Rps6,Hspe1,Rps8,Kpnb1,Rps7,Rps10,Arf1,Clcn3,Rps19,Vcp,Ywhae,Psma7,Rps15,Ddx39
4	Gene expression	GO:0010467	gene expression	0	25	Rpsa,Rpl35a,Rpl18,Rpl17,Farsa,Ybx1,Rpl13,Rps3,Rps15a,Ppil3,Rpl11,Eif5,Snd1,Rpl3,Csda,Rpl4,Nedd8,Rpl23a,Hnrnpc,Rps6,Rps7,Rpl10a,Rps19,Rps15,Ddx39
4	Translation activity	GO:0006412	translation	0	18	Rpsa,Rpl35a,Rpl18,Rpl17,Farsa,Rps6,Rps15a,Rps7,Rps3,Rpl13,Rpl11,Rpl10a,Eif5,Rpl3,Rps19,Rpl4,Rps15,Rpl23a
4	Biosynthetic process	GO:0009058	biosynthetic process	0	21	Serp1,Odc1,Rpsa,Atp6v0c,Rpl35a,Rpl18,Rpl17,Farsa,Rps6,Rps3,Rps7,Rps15a,Rpl13,Rpl11,Rpl10a,Eif5,Rpl3,Rps19,Rpl4,Rps15,Rpl23a
4	Biosynthetic process	GO:0009059	macromolecule biosynthetic process	0	19	Serp1,Rpsa,Rpl35a,Rpl18,Rpl17,Farsa,Rps6,Rps7,Rps15a,Rps3,Rpl13,Rpl11,Rpl10a,Eif5,Rpl3,Rps19,Rpl4,Rps15,Rpl23a
4	Biosynthetic process	GO:0044249	cellular biosynthetic process	0	20	Odc1,Rpsa,Atp6v0c,Rpl35a,Rpl18,Rpl17,Farsa,Rps6,Rps15a,Rps3,Rps7,Rpl13,Rpl11,Rpl10a,Eif5,Rpl3,Rps19,Rpl4,Rps15,Rpl23a
4	Metabolic process	GO:0019538	protein metabolic process	0	33	Psmc4,Rpsa,Rpl35a,Hspd1,Rpl18,Rpl17,Farsa,Rps15a,Rps3,Rpl13,Ppil3,Rpl11,Tuba1c,Eif5,Rpl3,Cntf,Rpl4,Nedd8,Rpl23a,Serp1,Psmb6,Psmb1,Mapre1,Rps6,Hspe1,Pfdn2,Kpnb1,Rps7,Rpl10a,Rps19,Ywhae,Vcp,Rps15
4	Metabolic process	GO:0043170	macromolecule metabolic process	0	39	Psmc4,Rpsa,Rpl35a,Hspd1,Rpl18,Rpl17,Farsa,Ybx1,Nap1l1,Rpl13,Rps3,Rps15a,Ppil3,Rpl11,Tuba1c,Snd1,Eif5,Rpl3,Csda,Cntf,Rpl4,Nedd8,Rpl23a,Serp1,Psmb6,Psmb1,Mapre1,Hnrnpc,Rps6,Hspe1,Kpnb1,Pfdn2,Rps7,Rpl10a,Rps19,Ywhae,Vcp,Rps15,Ddx39
4	Metabolic process	GO:0044260	cellular macromolecule metabolic process	0	32	Rpsa,Rpl35a,Hspd1,Rpl18,Rpl17,Farsa,Rpl13,Rps3,Rps15a,Ppil3,Rpl11,Tuba1c,Eif5,Rpl3,Cntf,Rpl4,Nedd8,Rpl23a,Serp1,Psmb6,Psmb1,Mapre1,Rps6,Hspe1,Pfdn2,Kpnb1,Rps7,Rpl10a,Rps19,Vcp,Ywhae,Rps15
4	Metabolic process	GO:0044267	cellular protein metabolic process	0	32	Rpsa,Rpl35a,Hspd1,Rpl18,Rpl17,Farsa,Rps15a,Rps3,Rpl13,Ppil3,Rpl11,Tuba1c,Eif5,Rpl3,Cntf,Rpl4,Nedd8,Rpl23a,Serp1,Psmb6,Psmb1,Mapre1,Rps6,Hspe1,Pfdn2,Kpnb1,Rps7,Rpl10a,Rps19,Vcp,Ywhae,Rps15
4	Metabolic process	GO:0044238	primary metabolic process	2e-06	40	Odc1,Psmc4,Rpsa,Rpl35a,Hspd1,Rpl18,Rpl17,Farsa,Ybx1,Rps3,Rps15a,Rpl13,Ppil3,Rpl11,Tuba1c,Snd1,Eif5,Rpl3,Csda,Cntf,Nedd8,Rpl4,Rpl23a,Serp1,Psmb6,Atp6v0c,Psmb1,Mapre1,Hnrnpc,Rps6,Hspe1,Kpnb1,Pfdn2,Rps7,Rpl10a,Rps19,Ywhae,Vcp,Rps15,Ddx39
4	Metabolic process	GO:0044237	cellular metabolic process	9e-06	39	Odc1,Rpsa,Rpl35a,Hspd1,Rpl18,Rpl17,Farsa,Ybx1,Rpl13,Rps3,Rps15a,Ppil3,Rpl11,Tuba1c,Eif5,Snd1,Rpl3,Cntf,Csda,Nedd8,Rpl4,Rpl23a,Serp1,Psmb6,Atp6v0c,Psmb1,Mapre1,Hnrnpc,Rps6,Hspe1,Kpnb1,Pfdn2,Rps7,Rpl10a,Rps19,Vcp,Ywhae,Rps15,Ddx39
4	Metabolic process	GO:0008152	metabolic process	1e-05	41	Odc1,Psmc4,Rpsa,Rpl35a,Hspd1,Rpl18,Rpl17,Farsa,Nap1l1,Ybx1,Rpl13,Rps3,Rps15a,Ppil3,Rpl11,Tuba1c,Eif5,Snd1,Rpl3,Csda,Cntf,Nedd8,Rpl4,Rpl23a,Serp1,Psmb6,Atp6v0c,Psmb1,Mapre1,Hnrnpc,Rps6,Hspe1,Kpnb1,Pfdn2,Rps7,Rpl10a,Rps19,Ywhae,Vcp,Rps15,Ddx39
4	Structural molecule activity	GO:0003735	structural constituent of ribosome	0	18	Rpsa,Rpl35a,Rpl18,Rpl17,Rps6,Rps8,Rps7,Rps15a,Rps3,Rpl13,Rps10,Rpl11,Rpl10a,Rpl3,Rps19,Rpl4,Rps15,Rpl23a
4	Structural molecule activity	GO:0005198	structural molecule activity	0	21	Rpsa,Rpl35a,Rpl18,Actg1,Rpl17,Rps6,Rps8,Tubb5,Rps7,Rpl13,Rps15a,Rps3,Rps10,Rpl11,Rpl10a,Tuba1c,Rpl3,Rps19,Rpl4,Rps15,Rpl23a
6	Binding	GO:0003723	RNA binding	6e-06	8	Bat1a,Npm1,Eif4h,Matr3,Rpl5,Eif2s1,Csde1,Eif3s9
6	Binding	GO:0005515	protein binding	2e-05	33	Dars,Kras,Psen1,Psmc2,Rnf4,Psmc5,Hnrpab,Picalm,Eif2s1,Copb1,Plaa,Eftud2,Ica1,Npm1,Rpl5,Id1,Bat1a,Tcp1,Metap2,Matr3,Gnpat,Rchy1,Parp1,Il1r2,Cttn,Timm17a,Phb2,Btg3,Ppp2r1a,Ppp2cb,Ppp2ca,Stat3,Tomm20
6	Binding	GO:0005488	binding	7.2e-05	39	Kras,Dars,Psen1,Psmc2,Rnf4,Psmc5,Hnrpab,Picalm,Eif2s1,Csde1,Plaa,Copb1,Eftud2,Ica1,Npm1,Ifrd1,Rpl5,Id1,Bat1a,Tcp1,Metap2,Matr3,Gnpat,Rchy1,Lyve1,Foxa3,Parp1,Il1r2,Eif3s9,Cttn,Timm17a,Phb2,Btg3,Eif4h,Ppp2r1a,Ppp2cb,Ppp2ca,Stat3,Tomm20
6	Gene expression	GO:0010467	gene expression	2e-05	17	Kras,Dars,Bat1a,Psen1,Rnf4,Psmc5,Hnrpab,Eif2s1,Csde1,Foxa3,Eif3s9,Npm1,Phb2,Eif4h,Rpl5,Stat3,Id1
6	Metabolic process	GO:0043170	macromolecule metabolic process	1.1e-05	26	Dars,Psen1,RGD727855,Psmc2,Rnf4,Psmc5,Hnrpab,Eif2s1,Copb1,Csde1,Npm1,Rpl5,Id1,Bat1a,Tcp1,Psmb2,Metap2,Lyve1,Parp1,Foxa3,Eif3s9,Phb2,Eif4h,Ppp2cb,Ppp2ca,Stat3

## Sheet: Pathway enrichment
T.Mod	Gene	Pathway	P-value (<0.01)
1	Ca5a	Nitrogen metabolism(rno00910)	3.132e-05
1	Cth	Nitrogen metabolism(rno00910)	3.132e-05
1	Gls2	Nitrogen metabolism(rno00910)	3.132e-05
1	Hal	Nitrogen metabolism(rno00910)	3.132e-05
1	Agxt2	Glycine, serine and threonine metabolism(rno00260)	0.00061957
1	Cth	Glycine, serine and threonine metabolism(rno00260)	0.00061957
1	Hsd3b7	Glycine, serine and threonine metabolism(rno00260)	0.00061957
1	Maob	Glycine, serine and threonine metabolism(rno00260)	0.00061957
1	Hsd3b7	Bisphenol A degradation(rno00363)	0.00098584
1	Pon1	Bisphenol A degradation(rno00363)	0.00098584
1	Acat1	Tryptophan metabolism(rno00380)	0.00135967
1	Ddc	Tryptophan metabolism(rno00380)	0.00135967
1	Kynu	Tryptophan metabolism(rno00380)	0.00135967
1	Maob	Tryptophan metabolism(rno00380)	0.00135967
1	Ddc	Histidine metabolism(rno00340)	0.001747
1	Hal	Histidine metabolism(rno00340)	0.001747
1	Maob	Histidine metabolism(rno00340)	0.001747
1	Abat	beta-Alanine metabolism(rno00410)	0.00203659
1	Dpyd	beta-Alanine metabolism(rno00410)	0.00203659
1	Dpys	beta-Alanine metabolism(rno00410)	0.00203659
1	Baat	Bile acid biosynthesis(rno00120)	0.00270138
1	Hadhb	Bile acid biosynthesis(rno00120)	0.00270138
1	Hsd3b7	Bile acid biosynthesis(rno00120)	0.00270138
1	Cyp2c13	Arachidonic acid metabolism(rno00590)	0.00534455
1	Cyp4f1	Arachidonic acid metabolism(rno00590)	0.00534455
1	Cyp4f4	Arachidonic acid metabolism(rno00590)	0.00534455
1	Cyp4f6	Arachidonic acid metabolism(rno00590)	0.00534455
1	Dpyd	Pantothenate and CoA biosynthesis(rno00770)	0.0056735
1	Dpys	Pantothenate and CoA biosynthesis(rno00770)	0.0056735
1	Abat	Butanoate metabolism(rno00650)	0.00726398
1	Acat1	Butanoate metabolism(rno00650)	0.00726398
1	Hsd3b7	Butanoate metabolism(rno00650)	0.00726398
1	Ddc	Tyrosine metabolism(rno00350)	0.00794287
1	Fah	Tyrosine metabolism(rno00350)	0.00794287
1	Maob	Tyrosine metabolism(rno00350)	0.00794287
1	Acat1	Valine, leucine and isoleucine degradation(rno00280)	0.0094101
1	Hadhb	Valine, leucine and isoleucine degradation(rno00280)	0.0094101
1	Hibadh	Valine, leucine and isoleucine degradation(rno00280)	0.0094101
2	Got1	Tyrosine metabolism(rno00350)	5.901e-05
2	Prmt1	Tyrosine metabolism(rno00350)	5.901e-05
2	Prmt3	Tyrosine metabolism(rno00350)	5.901e-05
2	Prmt1	Aminophosphonate metabolism(rno00440)	0.00012672
2	Prmt3	Aminophosphonate metabolism(rno00440)	0.00012672
2	Prmt1	Selenoamino acid metabolism(rno00450)	0.00046687
2	Prmt3	Selenoamino acid metabolism(rno00450)	0.00046687
2	Prmt1	Histidine metabolism(rno00340)	0.00101521
2	Prmt3	Histidine metabolism(rno00340)	0.00101521
2	Asl	Alanine and aspartate metabolism(rno00252)	0.00136585
2	Got1	Alanine and aspartate metabolism(rno00252)	0.00136585
2	Asl	Arginine and proline metabolism(rno00330)	0.00191124
2	Got1	Arginine and proline metabolism(rno00330)	0.00191124
2	Prmt1	Tryptophan metabolism(rno00380)	0.00406729
2	Prmt3	Tryptophan metabolism(rno00380)	0.00406729
2	Prmt1	Androgen and estrogen metabolism(rno00150)	0.00428131
2	Prmt3	Androgen and estrogen metabolism(rno00150)	0.00428131
3	Atp5a1	Oxidative phosphorylation(rno00190)	9e-08
3	Atp5c1	Oxidative phosphorylation(rno00190)	9e-08
3	Atp5h	Oxidative phosphorylation(rno00190)	9e-08
3	Atp5o	Oxidative phosphorylation(rno00190)	9e-08
3	Cox7a2	Oxidative phosphorylation(rno00190)	9e-08
3	Ndufb4	Oxidative phosphorylation(rno00190)	9e-08
3	Ndufs5	Oxidative phosphorylation(rno00190)	9e-08
3	Ndufv2	Oxidative phosphorylation(rno00190)	9e-08
3	Hsd3b	Androgen and estrogen metabolism(rno00150)	8.886e-05
3	Smp2a	Androgen and estrogen metabolism(rno00150)	8.886e-05
3	Ugt2b1	Androgen and estrogen metabolism(rno00150)	8.886e-05
3	Ugt2b	Androgen and estrogen metabolism(rno00150)	8.886e-05
3	Gck	Starch and sucrose metabolism(rno00500)	0.00206327
3	Ugt2b1	Starch and sucrose metabolism(rno00500)	0.00206327
3	Ugt2b	Starch and sucrose metabolism(rno00500)	0.00206327
3	Acy1	Urea cycle and metabolism of amino groups(rno00220)	0.00690826
3	Arg1	Urea cycle and metabolism of amino groups(rno00220)	0.00690826
3	Ugt2b1	Pentose and glucuronate interconversions(rno00040)	0.007606
3	Ugt2b	Pentose and glucuronate interconversions(rno00040)	0.007606
4	Rpl10a	Ribosome(rno03010)	0
4	Rpl13	Ribosome(rno03010)	0
4	Rpl18	Ribosome(rno03010)	0
4	Rpl35a	Ribosome(rno03010)	0
4	Rpl3	Ribosome(rno03010)	0
4	Rpl4	Ribosome(rno03010)	0
4	Rps10	Ribosome(rno03010)	0
4	Rps15	Ribosome(rno03010)	0
4	Rps15a	Ribosome(rno03010)	0
4	Rps3	Ribosome(rno03010)	0
4	Rps6	Ribosome(rno03010)	0
4	Rps7	Ribosome(rno03010)	0
4	Rps8	Ribosome(rno03010)	0
4	Rpsa	Ribosome(rno03010)	0
4	Psma7	Proteasome(rno03050)	3.71e-06
4	Psmb1	Proteasome(rno03050)	3.71e-06
4	Psmb6	Proteasome(rno03050)	3.71e-06
4	Psmc4	Proteasome(rno03050)	3.71e-06
4	Psmd4	Proteasome(rno03050)	3.71e-06
6	Psmb2	Proteasome(rno03050)	0.00025694
6	Psmc2	Proteasome(rno03050)	0.00025694
6	Psmc5	Proteasome(rno03050)	0.00025694
6	Cttn	Tight junction(rno04530)	0.00034105
6	Kras	Tight junction(rno04530)	0.00034105
6	Ppp2ca	Tight junction(rno04530)	0.00034105
6	Ppp2cb	Tight junction(rno04530)	0.00034105
6	Ppp2r1a	Tight junction(rno04530)	0.00034105
6	Kras	Long-term depression(rno04730)	0.00040851
6	Ppp2ca	Long-term depression(rno04730)	0.00040851
6	Ppp2cb	Long-term depression(rno04730)	0.00040851
6	Ppp2r1a	Long-term depression(rno04730)	0.00040851
6	Id1	TGF-beta signaling pathway(rno04350)	0.00050435
6	Ppp2ca	TGF-beta signaling pathway(rno04350)	0.00050435
6	Ppp2cb	TGF-beta signaling pathway(rno04350)	0.00050435
6	Ppp2r1a	TGF-beta signaling pathway(rno04350)	0.00050435
6	Ppp2ca	Wnt signaling pathway(rno04310)	0.00321646
6	Ppp2cb	Wnt signaling pathway(rno04310)	0.00321646
6	Ppp2r1a	Wnt signaling pathway(rno04310)	0.00321646
6	Psen1	Wnt signaling pathway(rno04310)	0.00321646

## Sheet: GRE information
T.Mod	Gene	Pathway	Positions of GRE binding sites - TGTTCT	Promoter sequence
1	Ca5a	Nitrogen metabolism(rno00910)	0
1	Cth	Nitrogen metabolism(rno00910)	unknown
1	Gls2	Nitrogen metabolism(rno00910)	unknown	0: not present; unknown: lack of promoter information
1	Hal	Nitrogen metabolism(rno00910)	unknown	Uppercase regions --> conserved regions compared to orthologous promoters
1	Agxt2	Glycine, serine and threonine metabolism(rno00260)	unknown
1	Cth	Glycine, serine and threonine metabolism(rno00260)	unknown
1	Hsd3b7	Glycine, serine and threonine metabolism(rno00260)	-590	gatttctgTGTTTGTTCTCCACCccacacaGGGTGAGTCATTGGTTCACGTGGCTCCCAGGGTataTGCAGGCCAAACTCAGCAGCTGGCTAAGactCCAGCCCTGACACTGCCTCGcatcTCTCCACCAGGGCCTGTGCAGGTGACTGCCATCCAGGGGGATGTGACTCAGGCCCACGAGGTGGCAGCAGCCATGGCTGGATCTCATGTGGTCATCCATACAGCTGGGCTGGTAGATGTGTTTGGGAAGGCCAGTCCAGAGACCATCCACAAAGTCAATGTGCAGGGTGAGGTGCTACCTACCTGTTaatCCCCAGTGTGTGGCCTGACTCTGGCCAGTGATTTTTATGcaaggacctgcctgtccTTTTGATAACCTTGTCCATTCATTGCTGTCCC…
1	Maob	Glycine, serine and threonine metabolism(rno00260)	-436	aaaatgtacaaatggtctggtTTTATGACCTCAGGTTTGAATTTTTTGTTAAttctcaggtgttcttgcaggtgTTGAAGGCTAGCTCTCTTCCACATTGCTTCTTCTTTTCATAGTTAGTCATACAATGGAGTGTGGGGCTGGCATGGaaccttttgggtTCCAGCACATGGATGTTCTTGATTGTGGTCTTGTGTTTAgATTAGGTTGTCTGGCCTATACTTTAGTTGTTAAAATATGGaTATTATTGGTATAATGACATGGAATGTTcattTAGATGAGGTATTCACTGTTCGTGAAATTTACTTTATTCTTTCTGGAAGAGTCACTTGGTTTCCTAGATGGAAACctagatggtTCTAGGACTCTGCAGAGAATTCTTACATACTTCTTAGTTGT…
1	Hsd3b7	Bisphenol A degradation(rno00363)	-590	gatttctgTGTTTGTTCTCCACCccacacaGGGTGAGTCATTGGTTCACGTGGCTCCCAGGGTataTGCAGGCCAAACTCAGCAGCTGGCTAAGactCCAGCCCTGACACTGCCTCGcatcTCTCCACCAGGGCCTGTGCAGGTGACTGCCATCCAGGGGGATGTGACTCAGGCCCACGAGGTGGCAGCAGCCATGGCTGGATCTCATGTGGTCATCCATACAGCTGGGCTGGTAGATGTGTTTGGGAAGGCCAGTCCAGAGACCATCCACAAAGTCAATGTGCAGGGTGAGGTGCTACCTACCTGTTaatCCCCAGTGTGTGGCCTGACTCTGGCCAGTGATTTTTATGcaaggacctgcctgtccTTTTGATAACCTTGTCCATTCATTGCTGTCCC…
1	Pon1	Bisphenol A degradation(rno00363)	-337	acataagggagatgctgAAGGATGGAATATTGTGTCTTGCGGAGCTGGAAactcagaagaGGCATTGGGAGAAAGTGATACTCTGAAATGATGGTGTTtcgaggcagcaccatcTGGGTCTCCTTGTAAGGACAGTCTGGACCTTAGGGCTTCTGACCACGGTCCTCTTTTCTGTGCTCTTAATTTGCTGTTAGCATGGTGAAgttctgaaaCCCTCTTAGCCACAAGGATTAGAACTGTTTTATTTTATTTATTTCCTGGCACAtatTTTCCCCACAGCTCTCAGTTTCCTCCTGCTTGCTTAATCCCTTCCAGACCAGTTTAGGCACCTGTTCTGCCTTTTCTCCCCTTAAAATTGGGGGATGGGTTGGGTGGATAAGGGAAATGAAcctagctggc…
1	Acat1	Tryptophan metabolism(rno00380)	unknown
1	Ddc	Tryptophan metabolism(rno00380)	-438	atctAGCTTTGGACAGGGCCATGCTGTCCTAGGCTCTGGGCTGAGctcccacAGATTGTGGTCCTGCCTTTACCCACTCCTCGGGGGCTGCCATGACCATCCTCATCTCTCAGCTGAAAGGTGGGGCTCAAAGTGCAAGGCTgTCATTCAGATAGCTAACAAAGGGTACATACAGGCAGAATGTGGGGCAGAAAGGGAACCAGTGTTTGTTGTTGAAGAtccttaGATCCACGACTGTCTGCTTCTTGCATTTTACTGAAATAatTTTTTGTTTTTAAATGAGGGTGCTGTTCTGcCTTCTGCTGACTGCCTTGTGGGGTGTGGAATGGgaATTGTGCAGCCCTGTGTGGTCCCAGTGGCATATCTGTCGCATCCAGACATAGAAGTTGGCAAGGGATG…
1	Kynu	Tryptophan metabolism(rno00380)	0
1	Maob	Tryptophan metabolism(rno00380)	-436	aaaatgtacaaatggtctggtTTTATGACCTCAGGTTTGAATTTTTTGTTAAttctcaggtgttcttgcaggtgTTGAAGGCTAGCTCTCTTCCACATTGCTTCTTCTTTTCATAGTTAGTCATACAATGGAGTGTGGGGCTGGCATGGaaccttttgggtTCCAGCACATGGATGTTCTTGATTGTGGTCTTGTGTTTAgATTAGGTTGTCTGGCCTATACTTTAGTTGTTAAAATATGGaTATTATTGGTATAATGACATGGAATGTTcattTAGATGAGGTATTCACTGTTCGTGAAATTTACTTTATTCTTTCTGGAAGAGTCACTTGGTTTCCTAGATGGAAACctagatggtTCTAGGACTCTGCAGAGAATTCTTACATACTTCTTAGTTGT…
1	Ddc	Histidine metabolism(rno00340)	-438	atctAGCTTTGGACAGGGCCATGCTGTCCTAGGCTCTGGGCTGAGctcccacAGATTGTGGTCCTGCCTTTACCCACTCCTCGGGGGCTGCCATGACCATCCTCATCTCTCAGCTGAAAGGTGGGGCTCAAAGTGCAAGGCTgTCATTCAGATAGCTAACAAAGGGTACATACAGGCAGAATGTGGGGCAGAAAGGGAACCAGTGTTTGTTGTTGAAGAtccttaGATCCACGACTGTCTGCTTCTTGCATTTTACTGAAATAatTTTTTGTTTTTAAATGAGGGTGCTGTTCTGcCTTCTGCTGACTGCCTTGTGGGGTGTGGAATGGgaATTGTGCAGCCCTGTGTGGTCCCAGTGGCATATCTGTCGCATCCAGACATAGAAGTTGGCAAGGGATG…
1	Hal	Histidine metabolism(rno00340)	unknown
1	Maob	Histidine metabolism(rno00340)	-436	aaaatgtacaaatggtctggtTTTATGACCTCAGGTTTGAATTTTTTGTTAAttctcaggtgttcttgcaggtgTTGAAGGCTAGCTCTCTTCCACATTGCTTCTTCTTTTCATAGTTAGTCATACAATGGAGTGTGGGGCTGGCATGGaaccttttgggtTCCAGCACATGGATGTTCTTGATTGTGGTCTTGTGTTTAgATTAGGTTGTCTGGCCTATACTTTAGTTGTTAAAATATGGaTATTATTGGTATAATGACATGGAATGTTcattTAGATGAGGTATTCACTGTTCGTGAAATTTACTTTATTCTTTCTGGAAGAGTCACTTGGTTTCCTAGATGGAAACctagatggtTCTAGGACTCTGCAGAGAATTCTTACATACTTCTTAGTTGT…
1	Abat	beta-Alanine metabolism(rno00410)	-145	ggcaacctcagatgtcagttcctggcttctgtcttgcttgtgacatagactccccactgtgcactccaggttgcctagcctgagcttcttaggatactcctgtctctgtctcccatcttgactggggtcaccggggttatagatactctcatatctgactatacacaccaccacgctttacatgcgttctggggctctgaactcagcccttcacatttacaaggtgcttCACCCGCCATGCCAGCGCTCCAGCCCCTGCTTTTTTtttttttttttttTAATTAAGGTAAACTAGTGcattCCAGCAGGCCAGCTGTGCTATGTGGCAGCTTAAACCActaagaTAACACCAGTGAGCCTACAGTGCCTCGCAGAGCCTtttcgatgtCTCCACCATGT…
1	Dpyd	beta-Alanine metabolism(rno00410)	-160	cagttttaccacttctaggctcgaagacaactctttggcagtgttgtcacGAGAGGGAAAATGGGAGAGCTGAGGTGTCTataTTATGCCAAAATTCAACCATAGGAGTCAGTGTTTAAtAACTGTATGTAAATTTACTTGTCATGccgaCACCTGCACATGTTTACAATATGCAGCTTCCTGTGTTTTGCAATGTGCATATATATATATGTGtgtgtgtgtATATATATATATATacacatgaacgccagtATGTCAAATTGAATGAAGCCTTTACCACCTCCAGAGGTTCCTTTGGATATCTTGGGTCTGTCCACGGTTACCTCCCACTCctattcccaaccacCTATCGCTCTGATTTCCTTACCACCTATCTGGCACATAAACATTTGTTAAATG…
1	Dpys	beta-Alanine metabolism(rno00410)	-559	cattctaatttttaatcattttgaggtgtggatcctctgatgcttcaggaaatttgacacaagcatgctcagaggttCATCTCTCAGGTGATGCTAGATCACATCAAATTGAGAATGAAGATTAGCCATTACTCCTGCCTTGATgaactcaggtcttcTGTCTGTCAGCTTCCGCTGTAAGAGCCTGCCTCtgcttagcctgtcttctccttTGCTTATCCATCTGGAGATCAGAATCCCAAAAATGCCAGCACAGCCTGCCAATCACAGAGACTGCGGTGGTTTGTTCTTGacttgtgaaggggaagccagatcaagtgtgtgTTGTTTTGAGGTGTTATTGCTGCTGGTGCTGtggactaTGCAGGTTCCTTCTGTCTTTTGGTGTAGACATTGTTC…
1	Baat	Bile acid biosynthesis(rno00120)	0
1	Hadhb	Bile acid biosynthesis(rno00120)	-127, -122	taCTATTTCAGTATCACTGAGTATTTTAGTATGTATCTCATTtAAATACCAGCATTGCATAAAGCCTTCTACATATTGAGGACACAACCTTCAAGATCAGGAGGATAACAATGGTGATTCACGGGCCTGCTATGTGGGGTCTCTggTGCTTTGTGTTGAATGAGAAGGGTATAATCCAGAGtgATTCTACCTGGGTTCATATTCGAGCTCTGCCACTTACTgatccTTGGTCTTCAGACAAGTCACTCAATCTCTCTGTCTTATTTTCCTGATCTCTTGGAAAGGATATActctccattgtgaggATAGATGGTTAAGGCCGAGAATAGTTGTTTGTACAATGGGGAAGCTGTGTCAATACAGTTATTATAATAGTACTAGAAAAGAATAGTTGATAAT…
1	Hsd3b7	Bile acid biosynthesis(rno00120)	-590	gatttctgTGTTTGTTCTCCACCccacacaGGGTGAGTCATTGGTTCACGTGGCTCCCAGGGTataTGCAGGCCAAACTCAGCAGCTGGCTAAGactCCAGCCCTGACACTGCCTCGcatcTCTCCACCAGGGCCTGTGCAGGTGACTGCCATCCAGGGGGATGTGACTCAGGCCCACGAGGTGGCAGCAGCCATGGCTGGATCTCATGTGGTCATCCATACAGCTGGGCTGGTAGATGTGTTTGGGAAGGCCAGTCCAGAGACCATCCACAAAGTCAATGTGCAGGGTGAGGTGCTACCTACCTGTTaatCCCCAGTGTGTGGCCTGACTCTGGCCAGTGATTTTTATGcaaggacctgcctgtccTTTTGATAACCTTGTCCATTCATTGCTGTCCC…
1	Cyp2c13	Arachidonic acid metabolism(rno00590)	0
1	Cyp4f1	Arachidonic acid metabolism(rno00590)	0
1	Cyp4f4	Arachidonic acid metabolism(rno00590)	0
1	Cyp4f6	Arachidonic acid metabolism(rno00590)	0
1	Dpyd	Pantothenate and CoA biosynthesis(rno00770)	-160	cagttttaccacttctaggctcgaagacaactctttggcagtgttgtcacGAGAGGGAAAATGGGAGAGCTGAGGTGTCTataTTATGCCAAAATTCAACCATAGGAGTCAGTGTTTAAtAACTGTATGTAAATTTACTTGTCATGccgaCACCTGCACATGTTTACAATATGCAGCTTCCTGTGTTTTGCAATGTGCATATATATATATGTGtgtgtgtgtATATATATATATATacacatgaacgccagtATGTCAAATTGAATGAAGCCTTTACCACCTCCAGAGGTTCCTTTGGATATCTTGGGTCTGTCCACGGTTACCTCCCACTCctattcccaaccacCTATCGCTCTGATTTCCTTACCACCTATCTGGCACATAAACATTTGTTAAATG…
1	Dpys	Pantothenate and CoA biosynthesis(rno00770)	-559	cattctaatttttaatcattttgaggtgtggatcctctgatgcttcaggaaatttgacacaagcatgctcagaggttCATCTCTCAGGTGATGCTAGATCACATCAAATTGAGAATGAAGATTAGCCATTACTCCTGCCTTGATgaactcaggtcttcTGTCTGTCAGCTTCCGCTGTAAGAGCCTGCCTCtgcttagcctgtcttctccttTGCTTATCCATCTGGAGATCAGAATCCCAAAAATGCCAGCACAGCCTGCCAATCACAGAGACTGCGGTGGTTTGTTCTTGacttgtgaaggggaagccagatcaagtgtgtgTTGTTTTGAGGTGTTATTGCTGCTGGTGCTGtggactaTGCAGGTTCCTTCTGTCTTTTGGTGTAGACATTGTTC…
1	Abat	Butanoate metabolism(rno00650)	-145	ggcaacctcagatgtcagttcctggcttctgtcttgcttgtgacatagactccccactgtgcactccaggttgcctagcctgagcttcttaggatactcctgtctctgtctcccatcttgactggggtcaccggggttatagatactctcatatctgactatacacaccaccacgctttacatgcgttctggggctctgaactcagcccttcacatttacaaggtgcttCACCCGCCATGCCAGCGCTCCAGCCCCTGCTTTTTTtttttttttttttTAATTAAGGTAAACTAGTGcattCCAGCAGGCCAGCTGTGCTATGTGGCAGCTTAAACCActaagaTAACACCAGTGAGCCTACAGTGCCTCGCAGAGCCTtttcgatgtCTCCACCATGT…
1	Acat1	Butanoate metabolism(rno00650)	unknown
1	Hsd3b7	Butanoate metabolism(rno00650)	-590	gatttctgTGTTTGTTCTCCACCccacacaGGGTGAGTCATTGGTTCACGTGGCTCCCAGGGTataTGCAGGCCAAACTCAGCAGCTGGCTAAGactCCAGCCCTGACACTGCCTCGcatcTCTCCACCAGGGCCTGTGCAGGTGACTGCCATCCAGGGGGATGTGACTCAGGCCCACGAGGTGGCAGCAGCCATGGCTGGATCTCATGTGGTCATCCATACAGCTGGGCTGGTAGATGTGTTTGGGAAGGCCAGTCCAGAGACCATCCACAAAGTCAATGTGCAGGGTGAGGTGCTACCTACCTGTTaatCCCCAGTGTGTGGCCTGACTCTGGCCAGTGATTTTTATGcaaggacctgcctgtccTTTTGATAACCTTGTCCATTCATTGCTGTCCC…
1	Ddc	Tyrosine metabolism(rno00350)	-438	atctAGCTTTGGACAGGGCCATGCTGTCCTAGGCTCTGGGCTGAGctcccacAGATTGTGGTCCTGCCTTTACCCACTCCTCGGGGGCTGCCATGACCATCCTCATCTCTCAGCTGAAAGGTGGGGCTCAAAGTGCAAGGCTgTCATTCAGATAGCTAACAAAGGGTACATACAGGCAGAATGTGGGGCAGAAAGGGAACCAGTGTTTGTTGTTGAAGAtccttaGATCCACGACTGTCTGCTTCTTGCATTTTACTGAAATAatTTTTTGTTTTTAAATGAGGGTGCTGTTCTGcCTTCTGCTGACTGCCTTGTGGGGTGTGGAATGGgaATTGTGCAGCCCTGTGTGGTCCCAGTGGCATATCTGTCGCATCCAGACATAGAAGTTGGCAAGGGATG…
1	Fah	Tyrosine metabolism(rno00350)	0
1	Maob	Tyrosine metabolism(rno00350)	-436	aaaatgtacaaatggtctggtTTTATGACCTCAGGTTTGAATTTTTTGTTAAttctcaggtgttcttgcaggtgTTGAAGGCTAGCTCTCTTCCACATTGCTTCTTCTTTTCATAGTTAGTCATACAATGGAGTGTGGGGCTGGCATGGaaccttttgggtTCCAGCACATGGATGTTCTTGATTGTGGTCTTGTGTTTAgATTAGGTTGTCTGGCCTATACTTTAGTTGTTAAAATATGGaTATTATTGGTATAATGACATGGAATGTTcattTAGATGAGGTATTCACTGTTCGTGAAATTTACTTTATTCTTTCTGGAAGAGTCACTTGGTTTCCTAGATGGAAACctagatggtTCTAGGACTCTGCAGAGAATTCTTACATACTTCTTAGTTGT…
1	Acat1	Valine, leucine and isoleucine degradation(rno00280)	unknown
1	Hadhb	Valine, leucine and isoleucine degradation(rno00280)	-127, -122	taCTATTTCAGTATCACTGAGTATTTTAGTATGTATCTCATTtAAATACCAGCATTGCATAAAGCCTTCTACATATTGAGGACACAACCTTCAAGATCAGGAGGATAACAATGGTGATTCACGGGCCTGCTATGTGGGGTCTCTggTGCTTTGTGTTGAATGAGAAGGGTATAATCCAGAGtgATTCTACCTGGGTTCATATTCGAGCTCTGCCACTTACTgatccTTGGTCTTCAGACAAGTCACTCAATCTCTCTGTCTTATTTTCCTGATCTCTTGGAAAGGATATActctccattgtgaggATAGATGGTTAAGGCCGAGAATAGTTGTTTGTACAATGGGGAAGCTGTGTCAATACAGTTATTATAATAGTACTAGAAAAGAATAGTTGATAAT…
1	Hibadh	Valine, leucine and isoleucine degradation(rno00280)	-184	cgggttggtggtgaaaaggaactaaataagctgctaacctgttgagctttattTCTTAAGCAGAGAGCTCTAAATAATTTCCCTTTAGGATCTcaacGTACTCACACATGCTCATGATGAGTCGGAGCAatcatTTGAGAGGATTTGAAACTTAAAAATGGCTGAGCTTAGTcaTCACACAGAGTCTCAAAACCAAAGTTATTGAAAGAAAAgGGAAGAATAAGACCTGTAAATGCAAGGGCAAGgaGAGTTCTTTCTAATTCTTTCAGTAGATTATCAACTTGTGTCTTTCTAAATCCtgtcaatattgtctagtgtcactgTGGAGAAAGTGTGTCTAATGTTGTTTCCAAGGTGACCCAAagcgTTCTTAACCTTTAAAGCACTGGTTTATGAGGT…
2	Got1	Tyrosine metabolism(rno00350)	-550	ctcatcCCTTTACCTTCTGCAGGGTCTCTCCTGCCAGCGATCAAGGTAGACAACACCCCCAGGTTTCTTTCTGcGGAAGCACTGAGTGGAGATGGTCAAGGTCACCCGCGATcGGGTACAGCGTGTCCAGGCGGACCACTAGAGTCCAGTGtcGGGGACTTGGCTGTCAGCCCGGCCTGGCTAACGCAGGAACGTGCGCAggaaCGGAGCCTGGCGGGGACAGCCACCTGCTCAGCTGGTACAGAAAGACCTGTTCTCTACTATTCCCGAGGGCGGGCCACCGCCCCAGGTCTCCAGGACCCAGAAGGTCAGGAGGCTGTCCTCTAGGGACTCCCGCCACCCGCATCATCCTCATCACCCTAAGGAATAAAAGCCTCAGCGATTGGAACACGCTATGCC…
2	Prmt1	Tyrosine metabolism(rno00350)	unknown
2	Prmt3	Tyrosine metabolism(rno00350)	-467, -270	tttctagaaacaaacagtactgtaaacgagatgctgatataactttcttagaacttccttggcgtggattcacgatccctgtgcacctcaccttttcttttctctgtttgTTTGTTTGTTTGTTTGTTTGTTTATTGTTCTTTATTTTCTTGTAGCTTCAGTGCCGGGAGCCAGGCTcggcttaaagggcaccttcacttagcatttaccatctcttgagtctatcggtgaccagtgtggaaagaaaaggaCACACACATTTCAAACTAATGGCTAGATCcttcaTTCACGGATACTTTTTAATAAAAGGGTTTCTGTGTTGTTGCTATTTATGTTCTTTATTGTTTTCTTTTAGAGGGAAAAaaaAGTCAGTAGCTCAGATTTCCAGGCAGAATATAG…
2	Prmt1	Aminophosphonate metabolism(rno00440)	unknown
2	Prmt3	Aminophosphonate metabolism(rno00440)	-467, -270	tttctagaaacaaacagtactgtaaacgagatgctgatataactttcttagaacttccttggcgtggattcacgatccctgtgcacctcaccttttcttttctctgtttgTTTGTTTGTTTGTTTGTTTGTTTATTGTTCTTTATTTTCTTGTAGCTTCAGTGCCGGGAGCCAGGCTcggcttaaagggcaccttcacttagcatttaccatctcttgagtctatcggtgaccagtgtggaaagaaaaggaCACACACATTTCAAACTAATGGCTAGATCcttcaTTCACGGATACTTTTTAATAAAAGGGTTTCTGTGTTGTTGCTATTTATGTTCTTTATTGTTTTCTTTTAGAGGGAAAAaaaAGTCAGTAGCTCAGATTTCCAGGCAGAATATAG…
2	Prmt1	Selenoamino acid metabolism(rno00450)	unknown
2	Prmt3	Selenoamino acid metabolism(rno00450)	-467, -270	tttctagaaacaaacagtactgtaaacgagatgctgatataactttcttagaacttccttggcgtggattcacgatccctgtgcacctcaccttttcttttctctgtttgTTTGTTTGTTTGTTTGTTTGTTTATTGTTCTTTATTTTCTTGTAGCTTCAGTGCCGGGAGCCAGGCTcggcttaaagggcaccttcacttagcatttaccatctcttgagtctatcggtgaccagtgtggaaagaaaaggaCACACACATTTCAAACTAATGGCTAGATCcttcaTTCACGGATACTTTTTAATAAAAGGGTTTCTGTGTTGTTGCTATTTATGTTCTTTATTGTTTTCTTTTAGAGGGAAAAaaaAGTCAGTAGCTCAGATTTCCAGGCAGAATATAG…
2	Prmt1	Histidine metabolism(rno00340)	unknown
2	Prmt3	Histidine metabolism(rno00340)	-467, -270	tttctagaaacaaacagtactgtaaacgagatgctgatataactttcttagaacttccttggcgtggattcacgatccctgtgcacctcaccttttcttttctctgtttgTTTGTTTGTTTGTTTGTTTGTTTATTGTTCTTTATTTTCTTGTAGCTTCAGTGCCGGGAGCCAGGCTcggcttaaagggcaccttcacttagcatttaccatctcttgagtctatcggtgaccagtgtggaaagaaaaggaCACACACATTTCAAACTAATGGCTAGATCcttcaTTCACGGATACTTTTTAATAAAAGGGTTTCTGTGTTGTTGCTATTTATGTTCTTTATTGTTTTCTTTTAGAGGGAAAAaaaAGTCAGTAGCTCAGATTTCCAGGCAGAATATAG…
2	Asl	Alanine and aspartate metabolism(rno00252)	-170	ctgggttcggtccccagctccggaaaaaaaaaaaaaaagaaggaaaaaaaaaaaaaaagaatgaggtggtacaCTTTAACCCCAGCACTTGGGAGGCAGAaggtggcgatctctatagtgagttttaagccagccagagccacatagtgaagccctgtgcgatgatttgaatattaactaagacaccctgtctcaaaaataataaatatggggctggggatttagctcagtggtagagcacttacctaggaagcgcaaggccctgggttcggtccccagctccgaaaaaaagaaccaataataataataataataacaataaatattagtcataagtaatgtggtagagcgcgattaaggaagacactcaacactgacctctggcgttcACACAGCGAG…
2	Got1	Alanine and aspartate metabolism(rno00252)	-550	ctcatcCCTTTACCTTCTGCAGGGTCTCTCCTGCCAGCGATCAAGGTAGACAACACCCCCAGGTTTCTTTCTGcGGAAGCACTGAGTGGAGATGGTCAAGGTCACCCGCGATcGGGTACAGCGTGTCCAGGCGGACCACTAGAGTCCAGTGtcGGGGACTTGGCTGTCAGCCCGGCCTGGCTAACGCAGGAACGTGCGCAggaaCGGAGCCTGGCGGGGACAGCCACCTGCTCAGCTGGTACAGAAAGACCTGTTCTCTACTATTCCCGAGGGCGGGCCACCGCCCCAGGTCTCCAGGACCCAGAAGGTCAGGAGGCTGTCCTCTAGGGACTCCCGCCACCCGCATCATCCTCATCACCCTAAGGAATAAAAGCCTCAGCGATTGGAACACGCTATGCC…
2	Asl	Arginine and proline metabolism(rno00330)	-170	ctgggttcggtccccagctccggaaaaaaaaaaaaaaagaaggaaaaaaaaaaaaaaagaatgaggtggtacaCTTTAACCCCAGCACTTGGGAGGCAGAaggtggcgatctctatagtgagttttaagccagccagagccacatagtgaagccctgtgcgatgatttgaatattaactaagacaccctgtctcaaaaataataaatatggggctggggatttagctcagtggtagagcacttacctaggaagcgcaaggccctgggttcggtccccagctccgaaaaaaagaaccaataataataataataataacaataaatattagtcataagtaatgtggtagagcgcgattaaggaagacactcaacactgacctctggcgttcACACAGCGAG…
2	Got1	Arginine and proline metabolism(rno00330)	-550	ctcatcCCTTTACCTTCTGCAGGGTCTCTCCTGCCAGCGATCAAGGTAGACAACACCCCCAGGTTTCTTTCTGcGGAAGCACTGAGTGGAGATGGTCAAGGTCACCCGCGATcGGGTACAGCGTGTCCAGGCGGACCACTAGAGTCCAGTGtcGGGGACTTGGCTGTCAGCCCGGCCTGGCTAACGCAGGAACGTGCGCAggaaCGGAGCCTGGCGGGGACAGCCACCTGCTCAGCTGGTACAGAAAGACCTGTTCTCTACTATTCCCGAGGGCGGGCCACCGCCCCAGGTCTCCAGGACCCAGAAGGTCAGGAGGCTGTCCTCTAGGGACTCCCGCCACCCGCATCATCCTCATCACCCTAAGGAATAAAAGCCTCAGCGATTGGAACACGCTATGCC…
2	Prmt1	Tryptophan metabolism(rno00380)	unknown
2	Prmt3	Tryptophan metabolism(rno00380)	-467, -270	tttctagaaacaaacagtactgtaaacgagatgctgatataactttcttagaacttccttggcgtggattcacgatccctgtgcacctcaccttttcttttctctgtttgTTTGTTTGTTTGTTTGTTTGTTTATTGTTCTTTATTTTCTTGTAGCTTCAGTGCCGGGAGCCAGGCTcggcttaaagggcaccttcacttagcatttaccatctcttgagtctatcggtgaccagtgtggaaagaaaaggaCACACACATTTCAAACTAATGGCTAGATCcttcaTTCACGGATACTTTTTAATAAAAGGGTTTCTGTGTTGTTGCTATTTATGTTCTTTATTGTTTTCTTTTAGAGGGAAAAaaaAGTCAGTAGCTCAGATTTCCAGGCAGAATATAG…
2	Prmt1	Androgen and estrogen metabolism(rno00150)	unknown
2	Prmt3	Androgen and estrogen metabolism(rno00150)	-467, -270	tttctagaaacaaacagtactgtaaacgagatgctgatataactttcttagaacttccttggcgtggattcacgatccctgtgcacctcaccttttcttttctctgtttgTTTGTTTGTTTGTTTGTTTGTTTATTGTTCTTTATTTTCTTGTAGCTTCAGTGCCGGGAGCCAGGCTcggcttaaagggcaccttcacttagcatttaccatctcttgagtctatcggtgaccagtgtggaaagaaaaggaCACACACATTTCAAACTAATGGCTAGATCcttcaTTCACGGATACTTTTTAATAAAAGGGTTTCTGTGTTGTTGCTATTTATGTTCTTTATTGTTTTCTTTTAGAGGGAAAAaaaAGTCAGTAGCTCAGATTTCCAGGCAGAATATAG…
3	Atp5a1	Oxidative phosphorylation(rno00190)	-427	cattcacaagctgctggctatgttacattttattaaggggaagagacagctggatgcatgcctcaaggcatttgttgagatcagaggggggcattgggggagcctgttctacctaccatgtgggtcttggggatgaaggttgggctgataggtatatgagcaacatAAAAAAAAAAACGATTTGTTTTTACGTATGTGTATGAGTGtatgcatgTGCCTGCTTGTCTGtgcccacatgggtttcagatTCCCCGGAACTGGAGTTACACAGTTGTGAGCTGTTCTGTGgGTGATAGGAACTGCGTCCAGATCCTCTGCAAGAGCAGcgaACACTTAACTCCTGATCCATCTCTCCCACTACAAGATccccaacttcttAAACAGAATTTATTTTATGTT…
3	Atp5c1	Oxidative phosphorylation(rno00190)	-101	GAAACTTGAGTTCCTAATCCTGACCcACCCCACCAGGGAAGTCTAAATGTAAAACGTCAATGCTgtacggagcctagcaagtggacgtgtcagtgcGTGCTTGTCTGGGATCACTTCTCGGGGAGCTGGAGGGCggcgctaagggctgtgaggaaacagacctcagGCGCCGAGCTGAGGAAGACTGAGCCGGAGAGCGCTCagagccgagggtaccagggtcgccgtcaggcccctcGGGGTCGCGGCCACCCTGAGCCACTTACCTCGTCGCGGCATTGTTTTTGGCACATCTGGCAGTACCAGCGAAGCTTCTGCAGCCCTTTAGACTTAATTCTATTCGCGATGGCCTTGGGGCTCAGAAAATCTGACTTGCCCATGGCGACCCTGAGagTACAA…
3	Atp5h	Oxidative phosphorylation(rno00190)	unknown
3	Atp5o	Oxidative phosphorylation(rno00190)	unknown
3	Cox7a2	Oxidative phosphorylation(rno00190)	-542	tggaatgcatatttgtcagaattaaacaagacttagaccccattacatttttcTTAGATAACTAGGAGTGTTCTAGCATGTGCCCTCCACTGCAAAGTAATTTTTCGGTGCCTTGACTATCCTGTAGCCTAGCCTCTGCCTCCCTAGTGCTGGGATTAAAGTCTcaagccaccgttgCCTTGCCAGGAATAGTTTTTTGACATAGGCAAATATTAAATTTCTGTATGTCATTGTATTTTGTccagtggatataaagtactattgagtacaagtTATATAGGTCATGACTTCTGAAGACTTTGGAATGTAAAATggaagacAGCAGAAAGTAGACACCATCTGGAAAATTTGGATGCCAGTcttgacaagttcttgactttatTACTGACAAGTTCGATA…
3	Ndufb4	Oxidative phosphorylation(rno00190)	0
3	Ndufs5	Oxidative phosphorylation(rno00190)	0
3	Ndufv2	Oxidative phosphorylation(rno00190)	-460	agaatatttgttcgtcgagCGCGTAGCATCGACAGTCATCATTTCTACCTCCCACTTCCTGGCATTCCGAAGTCAATTCCAGcTAGCCTATCCTTTTACAGACTCTAAaagcgAAGTCTTGGAAGACAAGGCACTTGCTGTTCAGGTCCACTAaGTGGCAGCCCTTTAAGTACGATCGGGTGTAAGATAAGTCTCAGCCGACCGGATTGTGCAGGAAGTAACTGCAATACCAGAAGAGGTGTTTGACAGAACAAACACAAGATCCTCCAGgAGGCCCGCTTCGTCCTCAGGGCCGGGACTCAGCTTGCCCAGCCGGCCTTTTAGGGATTGGGCTGTTCCAGCAGGCCACGCGCGCCCTCGCGCGCCCGGGCGCCtggagctgcgcactcttccagacgc…
3	Hsd3b	Androgen and estrogen metabolism(rno00150)	-590	gatttctgTGTTTGTTCTCCACCccacacaGGGTGAGTCATTGGTTCACGTGGCTCCCAGGGTataTGCAGGCCAAACTCAGCAGCTGGCTAAGactCCAGCCCTGACACTGCCTCGcatcTCTCCACCAGGGCCTGTGCAGGTGACTGCCATCCAGGGGGATGTGACTCAGGCCCACGAGGTGGCAGCAGCCATGGCTGGATCTCATGTGGTCATCCATACAGCTGGGCTGGTAGATGTGTTTGGGAAGGCCAGTCCAGAGACCATCCACAAAGTCAATGTGCAGGGTGAGGTGCTACCTACCTGTTaatCCCCAGTGTGTGGCCTGACTCTGGCCAGTGATTTTTATGcaaggacctgcctgtccTTTTGATAACCTTGTCCATTCATTGCTGTCCC…
3	Smp2a	Androgen and estrogen metabolism(rno00150)	0
3	Ugt2b1	Androgen and estrogen metabolism(rno00150)	0
3	Ugt2b	Androgen and estrogen metabolism(rno00150)	0
3	Gck	Starch and sucrose metabolism(rno00500)	0
3	Ugt2b1	Starch and sucrose metabolism(rno00500)	0
3	Ugt2b	Starch and sucrose metabolism(rno00500)	0
3	Acy1	Urea cycle and metabolism of amino groups(rno00220)	0
3	Arg1	Urea cycle and metabolism of amino groups(rno00220)	unknown
3	Ugt2b1	Pentose and glucuronate interconversions(rno00040)	0
3	Ugt2b	Pentose and glucuronate interconversions(rno00040)	0
4	Rpl10a	Ribosome(rno03010)	0
4	Rpl13	Ribosome(rno03010)	unknown
4	Rpl18	Ribosome(rno03010)	unknown
4	Rpl35a	Ribosome(rno03010)	0
4	Rpl3	Ribosome(rno03010)	-559	gcacttcagggcggacaggtcacagagggaaaagtcaaaacagtactgcgcACACCCTGTGATCTGGGGAGAAGCTGAggaagaaagGCTTTGCTCAACTGGAAAATTGGGTTCCAGGGCATAAGGGaCAAAAAGAGGTAGAGCTCACATGAACTATAAGTTGGAGAGATCAAGGGATATCAGATATACCAAGGTGCAAATCCTcctgatagatctatGAAGCGAGCACTGTTACTACCTGTTTTATTCCCAAGTCTGACTCCAGAATCCTCCATCAATCCCTGTGTCAGGGGCAGAGGAAGTCGAGTAAGATCCCACAGTTGTTCTTGGAACTACACGGATGTGTTGCTCCCTAGTGGCAGCTCTCAGCCCTGCAGCGGTCCAACAGGCCTCTTCCct…
4	Rpl4	Ribosome(rno03010)	-592	ctttgaacattttcattctgctttaaGCTTGTTATTAAAATTGGCAGATTTTTcaggttgtaTGTTCTTTCACTGTAAAACTATTGACATGATAAAtaaccactggtgttctaagacaagccattctgaCCTGAAACTGCTCCCACAGATTGGTGTGTATATAACCTCAgccagtgacttagtctagattttatgtgTTTGCCTCCAAAAATCAAGCTCCTGACATTTAATGATGGGaagttTGCCTCCAATGTTGTCTCTATAAGTACTCTTAATTttctcAAGTGAATCCATTATTACAACGTGATAGGGCTCTATTGGCGTTTTCTgtatttcatgtgctggttcttgacactgttacttcctgcctctggtcccccattattccccaggtattcc…
4	Rps10	Ribosome(rno03010)	0
4	Rps15	Ribosome(rno03010)	unknown
4	Rps15a	Ribosome(rno03010)	0
4	Rps3	Ribosome(rno03010)	0
4	Rps6	Ribosome(rno03010)	0
4	Rps7	Ribosome(rno03010)	-124	cAGTCTGATTCCCGCCCCCGCCCCCACCCTCAcccccggcccctcttttggTTGAGACACGGTTTCTATATGTAGTCCTGTCTGTCCCgGAACTCTCTTTGTAGATCAGACTAGCCTCAAACTCAAGAGATCCGCCTGCATCTGCCTCCCGAGTGCTGGGATTACAGGCggacgctaggctagtCTGATTCCTTTTTATTGTGTTAGCAGGAAAagtagttAGCTCCCGATTAATTAAACATTTTAAACGTCCCCTCTTCGcgctaagcaaagctgctctctttcagaccggttctatttttTAGGGCCGTCTGCCTGCCACTACTCTACCCAGCTCTactgctgtggaAGCTGAGAATTTGCACAGACGGAGCCAAATGCTCACTACTtcgtGGAACA…
4	Rps8	Ribosome(rno03010)	unknown
4	Rpsa	Ribosome(rno03010)	0
4	Psma7	Proteasome(rno03050)	-760	ggagctatgccaactatgcctcttgacctaagattggctttatttaatcctgtttacaatattcaagcagaaagtctggtgCTTTGTAGCACACTGGGTCCTGCCAGTGCTAGGTGCcttgcgaacaggcaTTTAGTCAGTTCAGGCTCCCACTCTGGGTCTCgggactgactagtcagctagGATACAGGTGTGAGCACCTCGGTGTTTTGAGGACACGAcATTGGCATTCTGGTCCTGATAACTTGTCCTAGTCCaAGGAGTGGATCTGGGTCCTCATTtgcGGTACAGTGTATCGAGCAGTAGACTAGATATGAGTGGgcaTACTTTCTTGTGGGGCTCCTGCACCAAGCtcTGTGGATGTGCCTAACCCtgtTCCACTCTGCTGTGTCAGAAATT…
4	Psmb1	Proteasome(rno03050)	unknown
4	Psmb6	Proteasome(rno03050)	unknown
4	Psmc4	Proteasome(rno03050)	-550	cttgagtgaaggtgtccacagaaacctcaaggagctagatgcttgtgagctgtcccactggggtgcaaggaaccgaactcaggtcttctagaagagcagcaagtgctcttcagcactgagccttctctccagttCCTAAAAATAAAATGAAGAAGAcggagGAGAAGAAAAATATCGATAGGACTTGGCAAAGATCTGCAcctGCAGCTGGCTCGGTTTCTCCAGCTTTGGTTAGATCTGTTTGGCGCCTCACTGTTCTGTGACATCTGCTTCTCTCTGCAGGgtcggTCTCATTTCTTATACTTcgcgaaaTCTGAAAATTCCTTCTAACAGATCTCTGGATTTTTTAAtcAGTCAGGACAGGACTTGAATAATTTTCAACGCAGCCGCGCCACCTAC…
4	Psmd4	Proteasome(rno03050)	unknown
6	Psmb2	Proteasome(rno03050)	-710, -515	gaacgcgctagtgtgaaagtcAGAGGAAAACTCTGGGGAGTCTGTTCTttctTTCTACGGTGGGTCCGAAGGAttgaactttggtagtccGCTTTACTGATATGCTATGTGCCTCAGCCTACCCAGTACTAGGATGCCAAGAGTGAACCACCGCCAAGTAGttTTTATTTTGCTTTTGAGATTTGTTTTCCTATGTTGCTCCgCTGGTCCTAAACTCAATGaatgGCTCAGGGTGATTGTTCTTCGATCTGGCTCGCAAGGAAAGatttccgctcgtttAACCAGAAACCTGAAGACCTTCTCCTCTGTAGCACCCACAAGTGCTGGCACCTCTCACAtcgggtgcgatTTTATCTACGTACGAATTATGAAATTCGAATTGGCAGATAAGGAAACCGA…
6	Psmc2	Proteasome(rno03050)	unknown
6	Psmc5	Proteasome(rno03050)	-819, -447	gctgatatgttattcacgCAGCGCAAACCCACTCACCGGTCTCCTTGGCCAAGTGATAGAACTTGTCCCGCCGGCTCTTGCCTACTTTGCCTTTCTTGCCCATGGCGGGATGGGGTAGTATCACTCACTCTGGGGAGAAAGAAAAAGTTGAGAATATCTTTCAGAGCGCTGGATttttGCTTCGGTTCCTCGGGTGGCGAAGCAATCACTTACCGAGACGTTAGATAGCCCTTAACTCCGCAGGTTTTCAACACTTAgGGAAGTAGCACATGTGGGTAGTGATCGTACTTCCGCTTCCGCTCGCGCTCCCTGTGTTCCTAGCGTCTTGATTTACGCCATTTTGAGTGTGGCCAAAAATTTTGTCAGCGTGTCTTGCAAGTTAAAAGTAGAGGCTAGGAA…
6	Cttn	Tight junction(rno04530)	unknown
6	Kras	Tight junction(rno04530)	-152	ttggttgcctatcactgcagaactgacggctttaaaactgttttctgcgacagttggcaaagatgctcttaggctctctaacttctaacttttactgcccagccaacaatGAGTACTGCAAGGGTAGGTGTTGAGCTAGCTGTCAACAAGCTCcTGCGGGTGTGGCCACAGGGTATAGAGTatggtgcagggtcCTTGTACTGAGTGAAGCCATGATACATTCCTTTGAGAGCCATTCGCTGCTACAAGAGTAGTCTGGCTGTTCAGATCAAACAAGCTAATGATAgaagatgaaaggactggtctattAAGTGTTGATGAGGGAGTTgtcagtcatataagggttactctgtacaactgcagtcactgaattcagaatgccttAGAGTTTTACAGACA…
6	Ppp2ca	Tight junction(rno04530)	0
6	Ppp2cb	Tight junction(rno04530)	unknown
6	Ppp2r1a	Tight junction(rno04530)	-282	GACTTGCTACTGCCATTGGTCAATTTATAGAGCTGAGAAGACAAAGAGGtcatgaattgTACAAAGTCACCATTGTCAGCACCAGAATTTACTGCAGAcCCAGCAGTGCTCTGTGCTGTGCtgttctgtgctgtgctatactgtGACACCAGCTGGTAGGGCTTTCCAGGATTCCAACTCTGGgCCTCCATCCAATTCCAGGTACTTCCGGAACCTGTGCTCAGATGATACCCCCATGGTGCGGCGGGCCGCTGCCTCCAAGCTGGGGGAGTTTGCCAAGGTACTGGAGCTGGACAATGTCAAGAGTGAGATCATTCCCATGTTCTCTAACCTGGCCTCTGACGAGCAGGTAAGCCAGTCACCAACTCTCACCATGCccttgctagctgaggaaggaaT…
6	Kras	Long-term depression(rno04730)	-152	ttggttgcctatcactgcagaactgacggctttaaaactgttttctgcgacagttggcaaagatgctcttaggctctctaacttctaacttttactgcccagccaacaatGAGTACTGCAAGGGTAGGTGTTGAGCTAGCTGTCAACAAGCTCcTGCGGGTGTGGCCACAGGGTATAGAGTatggtgcagggtcCTTGTACTGAGTGAAGCCATGATACATTCCTTTGAGAGCCATTCGCTGCTACAAGAGTAGTCTGGCTGTTCAGATCAAACAAGCTAATGATAgaagatgaaaggactggtctattAAGTGTTGATGAGGGAGTTgtcagtcatataagggttactctgtacaactgcagtcactgaattcagaatgccttAGAGTTTTACAGACA…
6	Ppp2ca	Long-term depression(rno04730)	0
6	Ppp2cb	Long-term depression(rno04730)	unknown
6	Ppp2r1a	Long-term depression(rno04730)	-282	GACTTGCTACTGCCATTGGTCAATTTATAGAGCTGAGAAGACAAAGAGGtcatgaattgTACAAAGTCACCATTGTCAGCACCAGAATTTACTGCAGAcCCAGCAGTGCTCTGTGCTGTGCtgttctgtgctgtgctatactgtGACACCAGCTGGTAGGGCTTTCCAGGATTCCAACTCTGGgCCTCCATCCAATTCCAGGTACTTCCGGAACCTGTGCTCAGATGATACCCCCATGGTGCGGCGGGCCGCTGCCTCCAAGCTGGGGGAGTTTGCCAAGGTACTGGAGCTGGACAATGTCAAGAGTGAGATCATTCCCATGTTCTCTAACCTGGCCTCTGACGAGCAGGTAAGCCAGTCACCAACTCTCACCATGCccttgctagctgaggaaggaaT…
6	Id1	TGF-beta signaling pathway(rno04350)	-145	AAAAAAAAATCAGCAAACCCTCaaAAGTAAATAAATATAAAAATAAAATTCGGCTTTTtAATAAGTAAAGATCACAGCCCAGTCTTCCAACAGCATCTGGGAGTCCTTGGCTAGTCCTGAGTCACTGGCCAACCCAgggccaacctgGTTCCTGTTTCATCTGCAAAATGGACCTGGAGATGTGAGAAAGAGACAGTGAGAAGCTGATTCCTGGGGTCTTTTTGTTAactgcCAATATTAGCTTAGCCTCTGCTTCCTTAAGGAAGAGCCCACTAACTGCTCTgCCTATGCCCTCCCACCCTCTCAGTTCTTGAGACCCaccacctccCCATCAGCCTAAGGGTGTACTAGTAGATCCAGAGGTGGGACCGgagggcaagctaagtCACGCCTCCAGCA…
6	Ppp2ca	TGF-beta signaling pathway(rno04350)	0
6	Ppp2cb	TGF-beta signaling pathway(rno04350)	unknown
6	Ppp2r1a	TGF-beta signaling pathway(rno04350)	-282	GACTTGCTACTGCCATTGGTCAATTTATAGAGCTGAGAAGACAAAGAGGtcatgaattgTACAAAGTCACCATTGTCAGCACCAGAATTTACTGCAGAcCCAGCAGTGCTCTGTGCTGTGCtgttctgtgctgtgctatactgtGACACCAGCTGGTAGGGCTTTCCAGGATTCCAACTCTGGgCCTCCATCCAATTCCAGGTACTTCCGGAACCTGTGCTCAGATGATACCCCCATGGTGCGGCGGGCCGCTGCCTCCAAGCTGGGGGAGTTTGCCAAGGTACTGGAGCTGGACAATGTCAAGAGTGAGATCATTCCCATGTTCTCTAACCTGGCCTCTGACGAGCAGGTAAGCCAGTCACCAACTCTCACCATGCccttgctagctgaggaaggaaT…
6	Ppp2ca	Wnt signaling pathway(rno04310)	0
6	Ppp2cb	Wnt signaling pathway(rno04310)	unknown
6	Ppp2r1a	Wnt signaling pathway(rno04310)	-282	GACTTGCTACTGCCATTGGTCAATTTATAGAGCTGAGAAGACAAAGAGGtcatgaattgTACAAAGTCACCATTGTCAGCACCAGAATTTACTGCAGAcCCAGCAGTGCTCTGTGCTGTGCtgttctgtgctgtgctatactgtGACACCAGCTGGTAGGGCTTTCCAGGATTCCAACTCTGGgCCTCCATCCAATTCCAGGTACTTCCGGAACCTGTGCTCAGATGATACCCCCATGGTGCGGCGGGCCGCTGCCTCCAAGCTGGGGGAGTTTGCCAAGGTACTGGAGCTGGACAATGTCAAGAGTGAGATCATTCCCATGTTCTCTAACCTGGCCTCTGACGAGCAGGTAAGCCAGTCACCAACTCTCACCATGCccttgctagctgaggaaggaaT…
6	Psen1	Wnt signaling pathway(rno04310)	-244	aaagtctgTCGCATCAGATGCAGAGAAAGATGGGGAAAGGAGAGGTCCCCTATTGCCATGTGACTAGGGgCTCAACTCCTCCCAAGTCAGGACACCAGATGATAAGTTaTTTCTCCACTGGTGAAATGAGCCAGTTCAAGCCAGgtTAAAGTATATTAAGGCAGGTTTCTTGGGAAGCAGCTCTCAGGTGGGCTCACTGGTCTCAAGGTGGGGAGGGAGAGAGGGGGGAGAGAGGGAAAGAGAGAGATCATGTATACACAGGGAGAGAGAAAATGGAGAGGGGGCAGAAAGAGACCAAAATGTTTGcaaatataggaaAGAGCCTCTTGGGGACAGGAAGCCAGTGTAGGGACTGAGGgATGCTGGGAGAACCTGGAGGTCAGTTCCTATCTTGGTATG…
